# Supplementary material for: Protocol for microbial profiling of low-biomass upper respiratory tract samples
Source: STAR Protoc. 2025 Apr 8;6(2):103740. doi: 10.1016/j.xpro.2025.103740 (PMC12008583; doi:10.1016/j.xpro.2025.103740)
Supplement: Table S1. Setup for DNA extraction until MiSeq PCR, related to steps 8–12 [file mmc1.xlsx]

## Sheet: READ ME
	Agreements - Notifications - Exceptions - made in this Miseq Run
1)	Study:	Input in ul:	Output in ul:	Threshold blank pg/ul:	Date:
	study name 1	200	35	0.1	MM/YYYY
	study name 2	400	40	0.2	MM/YYYY
2)	EXTRA NOTES:
	extra things that need to be taken in account can be written here, like:
	For the fecal samples of study 1, we elute in 60 ul because this study requires additional analyses DD/MM/YY
3)	subject_identifier	subject_description
	ZMCD	Zymo mock DNA (miseq PCR)
	ZMCB	Zymo mock Bacteria (extraction)
	UMD	UMCU low density mock DNA (miseq PCR)
	MSS	Mixed (fecal/NP/OP…) sample control
	MSD	Mixed (fecal/NP/OP…) sample control DNA
	BD	Blank from DNA extraction
	BP	Blank from PCR
4)	Save this file as a new project!!
5)	In the tab "list" you can change study names and technician names.
	Please do not change the other lists because these are for both teams (EB and NL) the same and have to stay this way!!
6)	In the "DNA isolation run" tab, try to keep everything the same by using the drop down lists.
	It is possible to write your own comment at "note".
7)	To make your setup for the miseq PCR, you only have to copy the "Sample work number" of the positive samples to the "Run_plaat X" and all data will be copied automatically.
8)	For Bioinformaticians: you only need the "Submmision form" tab, and maybe the "DNA isolation Run" tab if you want to check for something.
	Please do not make changes because everything is linked to eachother!
9)	Check before sending submission form for Data analysis:
	* duplicates in samples names and barcodes, should be covered by the "duplicate rule" > please check in folliwing tabs: DNA isolation, plaat 1-6, pool and submission form
	* check for "0" in submission form. R doesn't like this
	* check if the controls (see list above) are complete with each component (MS number, isolation number, etc)

## Sheet: DNA isolation Run 
					DNA Isolation + 16S QPCR						16S std curve				General information											Lotnummers
Sample Work Number		Run	sample type	no.	Sample ID Number	Box number	Aliquot box	16S CT	DNA pg/ul	NOTE:	ct	value	Isolation date:	Study:	Sample type	Input:	Elution	Analist 1:	Analist 2:	ZB+LB	Exp.	BB	Exp.	MB	Exp.	Phenol	Exp.	WB1	Exp.	WB2	Exp.	EB	Exp.
ISO_1_OP__	ISO	1	OP	1								1			OP
ISO_1_OP_0_	ISO	1	OP	2								0.1	00:00:00	0	OP	0	0	0	0	0	00:00:00	0	00:00:00	0	00:00:00	0	00:00:00	0	00:00:00	0	00:00:00	0	00:00:00
ISO_1_OP_0_	ISO	1	OP	3								0.01	00:00:00	0	OP	0	0	0	0	0	00:00:00	0	00:00:00	0	00:00:00	0	00:00:00	0	00:00:00	0	00:00:00	0	00:00:00
ISO_1_OP_0_	ISO	1	OP	4								0.001	00:00:00	0	OP	0	0	0	0	0	00:00:00	0	00:00:00	0	00:00:00	0	00:00:00	0	00:00:00	0	00:00:00	0	00:00:00
ISO_1_OP_0_	ISO	1	OP	5								0.0001	00:00:00	0	OP	0	0	0	0	0	00:00:00	0	00:00:00	0	00:00:00	0	00:00:00	0	00:00:00	0	00:00:00	0	00:00:00
ISO_1_OP_0_	ISO	1	OP	6								NTC	00:00:00	0	OP	0	0	0	0	0	00:00:00	0	00:00:00	0	00:00:00	0	00:00:00	0	00:00:00	0	00:00:00	0	00:00:00
ISO_1_OP_0_	ISO	1	OP	7									00:00:00	0	OP	0	0	0	0	0	00:00:00	0	00:00:00	0	00:00:00	0	00:00:00	0	00:00:00	0	00:00:00	0	00:00:00
ISO_1_OP_0_	ISO	1	OP	8							delta ct:	date:	00:00:00	0	OP	0	0	0	0	0	00:00:00	0	00:00:00	0	00:00:00	0	00:00:00	0	00:00:00	0	00:00:00	0	00:00:00
ISO_1_OP_0_	ISO	1	OP	9							0		00:00:00	0	OP	0	0	0	0	0	00:00:00	0	00:00:00	0	00:00:00	0	00:00:00	0	00:00:00	0	00:00:00	0	00:00:00
ISO_1_OP_0_	ISO	1	OP	10							0		00:00:00	0	OP	0	0	0	0	0	00:00:00	0	00:00:00	0	00:00:00	0	00:00:00	0	00:00:00	0	00:00:00	0	00:00:00
ISO_1_OP_0_	ISO	1	OP	11							0		00:00:00	0	OP	0	0	0	0	0	00:00:00	0	00:00:00	0	00:00:00	0	00:00:00	0	00:00:00	0	00:00:00	0	00:00:00
ISO_1_OP_0_	ISO	1	OP	12							0		00:00:00	0	OP	0	0	0	0	0	00:00:00	0	00:00:00	0	00:00:00	0	00:00:00	0	00:00:00	0	00:00:00	0	00:00:00
ISO_1_OP_0_	ISO	1	OP	13									00:00:00	0	OP	0	0	0	0	0	00:00:00	0	00:00:00	0	00:00:00	0	00:00:00	0	00:00:00	0	00:00:00	0	00:00:00
ISO_1_OP_0_	ISO	1	OP	14									00:00:00	0	OP	0	0	0	0	0	00:00:00	0	00:00:00	0	00:00:00	0	00:00:00	0	00:00:00	0	00:00:00	0	00:00:00
ISO_1_OP_0_	ISO	1	OP	15									00:00:00	0	OP	0	0	0	0	0	00:00:00	0	00:00:00	0	00:00:00	0	00:00:00	0	00:00:00	0	00:00:00	0	00:00:00
ISO_1_OP_0_	ISO	1	OP	16									00:00:00	0	OP	0	0	0	0	0	00:00:00	0	00:00:00	0	00:00:00	0	00:00:00	0	00:00:00	0	00:00:00	0	00:00:00
ISO_1_OP_0_	ISO	1	OP	17									00:00:00	0	OP	0	0	0	0	0	00:00:00	0	00:00:00	0	00:00:00	0	00:00:00	0	00:00:00	0	00:00:00	0	00:00:00
ISO_1_OP_0_	ISO	1	OP	18									00:00:00	0	OP	0	0	0	0	0	00:00:00	0	00:00:00	0	00:00:00	0	00:00:00	0	00:00:00	0	00:00:00	0	00:00:00
ISO_1_OP_0_	ISO	1	OP	19									00:00:00	0	OP	0	0	0	0	0	00:00:00	0	00:00:00	0	00:00:00	0	00:00:00	0	00:00:00	0	00:00:00	0	00:00:00
ISO_1_OP_0_	ISO	1	OP	20									00:00:00	0	OP	0	0	0	0	0	00:00:00	0	00:00:00	0	00:00:00	0	00:00:00	0	00:00:00	0	00:00:00	0	00:00:00
ISO_1_OP_0_	ISO	1	OP	21									00:00:00	0	OP	0	0	0	0	0	00:00:00	0	00:00:00	0	00:00:00	0	00:00:00	0	00:00:00	0	00:00:00	0	00:00:00
ISO_1_OP_0_	ISO	1	OP	22									00:00:00	0	OP	0	0	0	0	0	00:00:00	0	00:00:00	0	00:00:00	0	00:00:00	0	00:00:00	0	00:00:00	0	00:00:00
ISO_1_OP_0_	ISO	1	OP	23									00:00:00	0	OP	0	0	0	0	0	00:00:00	0	00:00:00	0	00:00:00	0	00:00:00	0	00:00:00	0	00:00:00	0	00:00:00
ISO_1_OP_0_BD_1	ISO	1	OP	24	BD_1								00:00:00	0	OP	0	0	0	0	0	00:00:00	0	00:00:00	0	00:00:00	0	00:00:00	0	00:00:00	0	00:00:00	0	00:00:00
ISO_1_OP_0_	ISO	1	OP	25									00:00:00	0	OP	0	0	0	0	0	00:00:00	0	00:00:00	0	00:00:00	0	00:00:00	0	00:00:00	0	00:00:00	0	00:00:00
ISO_1_OP_0_	ISO	1	OP	26									00:00:00	0	OP	0	0	0	0	0	00:00:00	0	00:00:00	0	00:00:00	0	00:00:00	0	00:00:00	0	00:00:00	0	00:00:00
ISO_1_OP_0_	ISO	1	OP	27									00:00:00	0	OP	0	0	0	0	0	00:00:00	0	00:00:00	0	00:00:00	0	00:00:00	0	00:00:00	0	00:00:00	0	00:00:00
ISO_1_OP_0_	ISO	1	OP	28									00:00:00	0	OP	0	0	0	0	0	00:00:00	0	00:00:00	0	00:00:00	0	00:00:00	0	00:00:00	0	00:00:00	0	00:00:00
ISO_1_OP_0_	ISO	1	OP	29									00:00:00	0	OP	0	0	0	0	0	00:00:00	0	00:00:00	0	00:00:00	0	00:00:00	0	00:00:00	0	00:00:00	0	00:00:00
ISO_1_OP_0_	ISO	1	OP	30									00:00:00	0	OP	0	0	0	0	0	00:00:00	0	00:00:00	0	00:00:00	0	00:00:00	0	00:00:00	0	00:00:00	0	00:00:00
ISO_1_OP_0_	ISO	1	OP	31									00:00:00	0	OP	0	0	0	0	0	00:00:00	0	00:00:00	0	00:00:00	0	00:00:00	0	00:00:00	0	00:00:00	0	00:00:00
ISO_1_OP_0_	ISO	1	OP	32									00:00:00	0	OP	0	0	0	0	0	00:00:00	0	00:00:00	0	00:00:00	0	00:00:00	0	00:00:00	0	00:00:00	0	00:00:00
ISO_1_OP_0_	ISO	1	OP	33									00:00:00	0	OP	0	0	0	0	0	00:00:00	0	00:00:00	0	00:00:00	0	00:00:00	0	00:00:00	0	00:00:00	0	00:00:00
ISO_1_OP_0_	ISO	1	OP	34									00:00:00	0	OP	0	0	0	0	0	00:00:00	0	00:00:00	0	00:00:00	0	00:00:00	0	00:00:00	0	00:00:00	0	00:00:00
ISO_1_OP_0_	ISO	1	OP	35									00:00:00	0	OP	0	0	0	0	0	00:00:00	0	00:00:00	0	00:00:00	0	00:00:00	0	00:00:00	0	00:00:00	0	00:00:00
ISO_1_OP_0_	ISO	1	OP	36									00:00:00	0	OP	0	0	0	0	0	00:00:00	0	00:00:00	0	00:00:00	0	00:00:00	0	00:00:00	0	00:00:00	0	00:00:00
ISO_1_OP_0_	ISO	1	OP	37									00:00:00	0	OP	0	0	0	0	0	00:00:00	0	00:00:00	0	00:00:00	0	00:00:00	0	00:00:00	0	00:00:00	0	00:00:00
ISO_1_OP_0_	ISO	1	OP	38									00:00:00	0	OP	0	0	0	0	0	00:00:00	0	00:00:00	0	00:00:00	0	00:00:00	0	00:00:00	0	00:00:00	0	00:00:00
ISO_1_OP_0_	ISO	1	OP	39									00:00:00	0	OP	0	0	0	0	0	00:00:00	0	00:00:00	0	00:00:00	0	00:00:00	0	00:00:00	0	00:00:00	0	00:00:00
ISO_1_OP_0_	ISO	1	OP	40									00:00:00	0	OP	0	0	0	0	0	00:00:00	0	00:00:00	0	00:00:00	0	00:00:00	0	00:00:00	0	00:00:00	0	00:00:00
ISO_1_OP_0_	ISO	1	OP	41									00:00:00	0	OP	0	0	0	0	0	00:00:00	0	00:00:00	0	00:00:00	0	00:00:00	0	00:00:00	0	00:00:00	0	00:00:00
ISO_1_OP_0_	ISO	1	OP	42									00:00:00	0	OP	0	0	0	0	0	00:00:00	0	00:00:00	0	00:00:00	0	00:00:00	0	00:00:00	0	00:00:00	0	00:00:00
ISO_1_OP_0_	ISO	1	OP	43									00:00:00	0	OP	0	0	0	0	0	00:00:00	0	00:00:00	0	00:00:00	0	00:00:00	0	00:00:00	0	00:00:00	0	00:00:00
ISO_1_OP_0_	ISO	1	OP	44									00:00:00	0	OP	0	0	0	0	0	00:00:00	0	00:00:00	0	00:00:00	0	00:00:00	0	00:00:00	0	00:00:00	0	00:00:00
ISO_1_OP_0_	ISO	1	OP	45									00:00:00	0	OP	0	0	0	0	0	00:00:00	0	00:00:00	0	00:00:00	0	00:00:00	0	00:00:00	0	00:00:00	0	00:00:00
ISO_1_OP_0_	ISO	1	OP	46									00:00:00	0	OP	0	0	0	0	0	00:00:00	0	00:00:00	0	00:00:00	0	00:00:00	0	00:00:00	0	00:00:00	0	00:00:00
ISO_1_OP_0_ZMCB	ISO	1	OP	47	ZMCB								00:00:00	0	OP	0	0	0	0	0	00:00:00	0	00:00:00	0	00:00:00	0	00:00:00	0	00:00:00	0	00:00:00	0	00:00:00
ISO_1_OP_0_BD_2	ISO	1	OP	48	BD_2								00:00:00	0	OP	0	0	0	0	0	00:00:00	0	00:00:00	0	00:00:00	0	00:00:00	0	00:00:00	0	00:00:00	0	00:00:00
ISO____	ISO			1								1			0
ISO_0_0_0_	ISO	0	0	2								0.1	00:00:00	0	0	0	0	0	0	0	00:00:00	0	00:00:00	0	00:00:00	0	00:00:00	0	00:00:00	0	00:00:00	0	00:00:00
ISO_0_0_0_	ISO	0	0	3								0.01	00:00:00	0	0	0	0	0	0	0	00:00:00	0	00:00:00	0	00:00:00	0	00:00:00	0	00:00:00	0	00:00:00	0	00:00:00
ISO_0_0_0_	ISO	0	0	4								0.001	00:00:00	0	0	0	0	0	0	0	00:00:00	0	00:00:00	0	00:00:00	0	00:00:00	0	00:00:00	0	00:00:00	0	00:00:00
ISO_0_0_0_	ISO	0	0	5								0.0001	00:00:00	0	0	0	0	0	0	0	00:00:00	0	00:00:00	0	00:00:00	0	00:00:00	0	00:00:00	0	00:00:00	0	00:00:00
ISO_0_0_0_	ISO	0	0	6								NTC	00:00:00	0	0	0	0	0	0	0	00:00:00	0	00:00:00	0	00:00:00	0	00:00:00	0	00:00:00	0	00:00:00	0	00:00:00
ISO_0_0_0_	ISO	0	0	7									00:00:00	0	0	0	0	0	0	0	00:00:00	0	00:00:00	0	00:00:00	0	00:00:00	0	00:00:00	0	00:00:00	0	00:00:00
ISO_0_0_0_	ISO	0	0	8							delta ct:	date:	00:00:00	0	0	0	0	0	0	0	00:00:00	0	00:00:00	0	00:00:00	0	00:00:00	0	00:00:00	0	00:00:00	0	00:00:00
ISO_0_0_0_	ISO	0	0	9							0		00:00:00	0	0	0	0	0	0	0	00:00:00	0	00:00:00	0	00:00:00	0	00:00:00	0	00:00:00	0	00:00:00	0	00:00:00
ISO_0_0_0_	ISO	0	0	10							0		00:00:00	0	0	0	0	0	0	0	00:00:00	0	00:00:00	0	00:00:00	0	00:00:00	0	00:00:00	0	00:00:00	0	00:00:00
ISO_0_0_0_	ISO	0	0	11							0		00:00:00	0	0	0	0	0	0	0	00:00:00	0	00:00:00	0	00:00:00	0	00:00:00	0	00:00:00	0	00:00:00	0	00:00:00
ISO_0_0_0_	ISO	0	0	12							0		00:00:00	0	0	0	0	0	0	0	00:00:00	0	00:00:00	0	00:00:00	0	00:00:00	0	00:00:00	0	00:00:00	0	00:00:00
ISO_0_0_0_	ISO	0	0	13									00:00:00	0	0	0	0	0	0	0	00:00:00	0	00:00:00	0	00:00:00	0	00:00:00	0	00:00:00	0	00:00:00	0	00:00:00
ISO_0_0_0_	ISO	0	0	14									00:00:00	0	0	0	0	0	0	0	00:00:00	0	00:00:00	0	00:00:00	0	00:00:00	0	00:00:00	0	00:00:00	0	00:00:00
ISO_0_0_0_	ISO	0	0	15									00:00:00	0	0	0	0	0	0	0	00:00:00	0	00:00:00	0	00:00:00	0	00:00:00	0	00:00:00	0	00:00:00	0	00:00:00
ISO_0_0_0_	ISO	0	0	16									00:00:00	0	0	0	0	0	0	0	00:00:00	0	00:00:00	0	00:00:00	0	00:00:00	0	00:00:00	0	00:00:00	0	00:00:00
ISO_0_0_0_	ISO	0	0	17									00:00:00	0	0	0	0	0	0	0	00:00:00	0	00:00:00	0	00:00:00	0	00:00:00	0	00:00:00	0	00:00:00	0	00:00:00
ISO_0_0_0_	ISO	0	0	18									00:00:00	0	0	0	0	0	0	0	00:00:00	0	00:00:00	0	00:00:00	0	00:00:00	0	00:00:00	0	00:00:00	0	00:00:00
ISO_0_0_0_	ISO	0	0	19									00:00:00	0	0	0	0	0	0	0	00:00:00	0	00:00:00	0	00:00:00	0	00:00:00	0	00:00:00	0	00:00:00	0	00:00:00
ISO_0_0_0_	ISO	0	0	20									00:00:00	0	0	0	0	0	0	0	00:00:00	0	00:00:00	0	00:00:00	0	00:00:00	0	00:00:00	0	00:00:00	0	00:00:00
ISO_0_0_0_	ISO	0	0	21									00:00:00	0	0	0	0	0	0	0	00:00:00	0	00:00:00	0	00:00:00	0	00:00:00	0	00:00:00	0	00:00:00	0	00:00:00
ISO_0_0_0_	ISO	0	0	22									00:00:00	0	0	0	0	0	0	0	00:00:00	0	00:00:00	0	00:00:00	0	00:00:00	0	00:00:00	0	00:00:00	0	00:00:00
ISO_0_0_0_	ISO	0	0	23									00:00:00	0	0	0	0	0	0	0	00:00:00	0	00:00:00	0	00:00:00	0	00:00:00	0	00:00:00	0	00:00:00	0	00:00:00
ISO_0_0_0_BD_1	ISO	0	0	24	BD_1								00:00:00	0	0	0	0	0	0	0	00:00:00	0	00:00:00	0	00:00:00	0	00:00:00	0	00:00:00	0	00:00:00	0	00:00:00
ISO_0_0_0_	ISO	0	0	25									00:00:00	0	0	0	0	0	0	0	00:00:00	0	00:00:00	0	00:00:00	0	00:00:00	0	00:00:00	0	00:00:00	0	00:00:00
ISO_0_0_0_	ISO	0	0	26									00:00:00	0	0	0	0	0	0	0	00:00:00	0	00:00:00	0	00:00:00	0	00:00:00	0	00:00:00	0	00:00:00	0	00:00:00
ISO_0_0_0_	ISO	0	0	27									00:00:00	0	0	0	0	0	0	0	00:00:00	0	00:00:00	0	00:00:00	0	00:00:00	0	00:00:00	0	00:00:00	0	00:00:00
ISO_0_0_0_	ISO	0	0	28									00:00:00	0	0	0	0	0	0	0	00:00:00	0	00:00:00	0	00:00:00	0	00:00:00	0	00:00:00	0	00:00:00	0	00:00:00
ISO_0_0_0_	ISO	0	0	29									00:00:00	0	0	0	0	0	0	0	00:00:00	0	00:00:00	0	00:00:00	0	00:00:00	0	00:00:00	0	00:00:00	0	00:00:00
ISO_0_0_0_	ISO	0	0	30									00:00:00	0	0	0	0	0	0	0	00:00:00	0	00:00:00	0	00:00:00	0	00:00:00	0	00:00:00	0	00:00:00	0	00:00:00
ISO_0_0_0_	ISO	0	0	31									00:00:00	0	0	0	0	0	0	0	00:00:00	0	00:00:00	0	00:00:00	0	00:00:00	0	00:00:00	0	00:00:00	0	00:00:00
ISO_0_0_0_	ISO	0	0	32									00:00:00	0	0	0	0	0	0	0	00:00:00	0	00:00:00	0	00:00:00	0	00:00:00	0	00:00:00	0	00:00:00	0	00:00:00
ISO_0_0_0_	ISO	0	0	33									00:00:00	0	0	0	0	0	0	0	00:00:00	0	00:00:00	0	00:00:00	0	00:00:00	0	00:00:00	0	00:00:00	0	00:00:00
ISO_0_0_0_	ISO	0	0	34									00:00:00	0	0	0	0	0	0	0	00:00:00	0	00:00:00	0	00:00:00	0	00:00:00	0	00:00:00	0	00:00:00	0	00:00:00
ISO_0_0_0_	ISO	0	0	35									00:00:00	0	0	0	0	0	0	0	00:00:00	0	00:00:00	0	00:00:00	0	00:00:00	0	00:00:00	0	00:00:00	0	00:00:00
ISO_0_0_0_	ISO	0	0	36									00:00:00	0	0	0	0	0	0	0	00:00:00	0	00:00:00	0	00:00:00	0	00:00:00	0	00:00:00	0	00:00:00	0	00:00:00
ISO_0_0_0_	ISO	0	0	37									00:00:00	0	0	0	0	0	0	0	00:00:00	0	00:00:00	0	00:00:00	0	00:00:00	0	00:00:00	0	00:00:00	0	00:00:00
ISO_0_0_0_	ISO	0	0	38									00:00:00	0	0	0	0	0	0	0	00:00:00	0	00:00:00	0	00:00:00	0	00:00:00	0	00:00:00	0	00:00:00	0	00:00:00
ISO_0_0_0_	ISO	0	0	39									00:00:00	0	0	0	0	0	0	0	00:00:00	0	00:00:00	0	00:00:00	0	00:00:00	0	00:00:00	0	00:00:00	0	00:00:00
ISO_0_0_0_	ISO	0	0	40									00:00:00	0	0	0	0	0	0	0	00:00:00	0	00:00:00	0	00:00:00	0	00:00:00	0	00:00:00	0	00:00:00	0	00:00:00
ISO_0_0_0_	ISO	0	0	41									00:00:00	0	0	0	0	0	0	0	00:00:00	0	00:00:00	0	00:00:00	0	00:00:00	0	00:00:00	0	00:00:00	0	00:00:00
ISO_0_0_0_	ISO	0	0	42									00:00:00	0	0	0	0	0	0	0	00:00:00	0	00:00:00	0	00:00:00	0	00:00:00	0	00:00:00	0	00:00:00	0	00:00:00
ISO_0_0_0_	ISO	0	0	43									00:00:00	0	0	0	0	0	0	0	00:00:00	0	00:00:00	0	00:00:00	0	00:00:00	0	00:00:00	0	00:00:00	0	00:00:00
ISO_0_0_0_	ISO	0	0	44									00:00:00	0	0	0	0	0	0	0	00:00:00	0	00:00:00	0	00:00:00	0	00:00:00	0	00:00:00	0	00:00:00	0	00:00:00
ISO_0_0_0_	ISO	0	0	45									00:00:00	0	0	0	0	0	0	0	00:00:00	0	00:00:00	0	00:00:00	0	00:00:00	0	00:00:00	0	00:00:00	0	00:00:00
ISO_0_0_0_	ISO	0	0	46									00:00:00	0	0	0	0	0	0	0	00:00:00	0	00:00:00	0	00:00:00	0	00:00:00	0	00:00:00	0	00:00:00	0	00:00:00
ISO_0_0_0_ZMCB	ISO	0	0	47	ZMCB								00:00:00	0	0	0	0	0	0	0	00:00:00	0	00:00:00	0	00:00:00	0	00:00:00	0	00:00:00	0	00:00:00	0	00:00:00
ISO_0_0_0_BD_2	ISO	0	0	48	BD_2								00:00:00	0	0	0	0	0	0	0	00:00:00	0	00:00:00	0	00:00:00	0	00:00:00	0	00:00:00	0	00:00:00	0	00:00:00
ISO____	ISO			1								1			0
ISO_0_0_0_	ISO	0	0	2								0.1	00:00:00	0	0	0	0	0	0	0	00:00:00	0	00:00:00	0	00:00:00	0	00:00:00	0	00:00:00	0	00:00:00	0	00:00:00
ISO_0_0_0_	ISO	0	0	3								0.01	00:00:00	0	0	0	0	0	0	0	00:00:00	0	00:00:00	0	00:00:00	0	00:00:00	0	00:00:00	0	00:00:00	0	00:00:00
ISO_0_0_0_	ISO	0	0	4								0.001	00:00:00	0	0	0	0	0	0	0	00:00:00	0	00:00:00	0	00:00:00	0	00:00:00	0	00:00:00	0	00:00:00	0	00:00:00
ISO_0_0_0_	ISO	0	0	5								0.0001	00:00:00	0	0	0	0	0	0	0	00:00:00	0	00:00:00	0	00:00:00	0	00:00:00	0	00:00:00	0	00:00:00	0	00:00:00
ISO_0_0_0_	ISO	0	0	6								NTC	00:00:00	0	0	0	0	0	0	0	00:00:00	0	00:00:00	0	00:00:00	0	00:00:00	0	00:00:00	0	00:00:00	0	00:00:00
ISO_0_0_0_	ISO	0	0	7									00:00:00	0	0	0	0	0	0	0	00:00:00	0	00:00:00	0	00:00:00	0	00:00:00	0	00:00:00	0	00:00:00	0	00:00:00
ISO_0_0_0_	ISO	0	0	8							delta ct:	date:	00:00:00	0	0	0	0	0	0	0	00:00:00	0	00:00:00	0	00:00:00	0	00:00:00	0	00:00:00	0	00:00:00	0	00:00:00
ISO_0_0_0_	ISO	0	0	9							0		00:00:00	0	0	0	0	0	0	0	00:00:00	0	00:00:00	0	00:00:00	0	00:00:00	0	00:00:00	0	00:00:00	0	00:00:00
ISO_0_0_0_	ISO	0	0	10							0		00:00:00	0	0	0	0	0	0	0	00:00:00	0	00:00:00	0	00:00:00	0	00:00:00	0	00:00:00	0	00:00:00	0	00:00:00
ISO_0_0_0_	ISO	0	0	11							0		00:00:00	0	0	0	0	0	0	0	00:00:00	0	00:00:00	0	00:00:00	0	00:00:00	0	00:00:00	0	00:00:00	0	00:00:00
ISO_0_0_0_	ISO	0	0	12							0		00:00:00	0	0	0	0	0	0	0	00:00:00	0	00:00:00	0	00:00:00	0	00:00:00	0	00:00:00	0	00:00:00	0	00:00:00
ISO_0_0_0_	ISO	0	0	13									00:00:00	0	0	0	0	0	0	0	00:00:00	0	00:00:00	0	00:00:00	0	00:00:00	0	00:00:00	0	00:00:00	0	00:00:00
ISO_0_0_0_	ISO	0	0	14									00:00:00	0	0	0	0	0	0	0	00:00:00	0	00:00:00	0	00:00:00	0	00:00:00	0	00:00:00	0	00:00:00	0	00:00:00
ISO_0_0_0_	ISO	0	0	15									00:00:00	0	0	0	0	0	0	0	00:00:00	0	00:00:00	0	00:00:00	0	00:00:00	0	00:00:00	0	00:00:00	0	00:00:00
ISO_0_0_0_	ISO	0	0	16									00:00:00	0	0	0	0	0	0	0	00:00:00	0	00:00:00	0	00:00:00	0	00:00:00	0	00:00:00	0	00:00:00	0	00:00:00
ISO_0_0_0_	ISO	0	0	17									00:00:00	0	0	0	0	0	0	0	00:00:00	0	00:00:00	0	00:00:00	0	00:00:00	0	00:00:00	0	00:00:00	0	00:00:00
ISO_0_0_0_	ISO	0	0	18									00:00:00	0	0	0	0	0	0	0	00:00:00	0	00:00:00	0	00:00:00	0	00:00:00	0	00:00:00	0	00:00:00	0	00:00:00
ISO_0_0_0_	ISO	0	0	19									00:00:00	0	0	0	0	0	0	0	00:00:00	0	00:00:00	0	00:00:00	0	00:00:00	0	00:00:00	0	00:00:00	0	00:00:00
ISO_0_0_0_	ISO	0	0	20									00:00:00	0	0	0	0	0	0	0	00:00:00	0	00:00:00	0	00:00:00	0	00:00:00	0	00:00:00	0	00:00:00	0	00:00:00
ISO_0_0_0_	ISO	0	0	21									00:00:00	0	0	0	0	0	0	0	00:00:00	0	00:00:00	0	00:00:00	0	00:00:00	0	00:00:00	0	00:00:00	0	00:00:00
ISO_0_0_0_	ISO	0	0	22									00:00:00	0	0	0	0	0	0	0	00:00:00	0	00:00:00	0	00:00:00	0	00:00:00	0	00:00:00	0	00:00:00	0	00:00:00
ISO_0_0_0_	ISO	0	0	23									00:00:00	0	0	0	0	0	0	0	00:00:00	0	00:00:00	0	00:00:00	0	00:00:00	0	00:00:00	0	00:00:00	0	00:00:00
ISO_0_0_0_BD_1	ISO	0	0	24	BD_1								00:00:00	0	0	0	0	0	0	0	00:00:00	0	00:00:00	0	00:00:00	0	00:00:00	0	00:00:00	0	00:00:00	0	00:00:00
ISO_0_0_0_	ISO	0	0	25									00:00:00	0	0	0	0	0	0	0	00:00:00	0	00:00:00	0	00:00:00	0	00:00:00	0	00:00:00	0	00:00:00	0	00:00:00
ISO_0_0_0_	ISO	0	0	26									00:00:00	0	0	0	0	0	0	0	00:00:00	0	00:00:00	0	00:00:00	0	00:00:00	0	00:00:00	0	00:00:00	0	00:00:00
ISO_0_0_0_	ISO	0	0	27									00:00:00	0	0	0	0	0	0	0	00:00:00	0	00:00:00	0	00:00:00	0	00:00:00	0	00:00:00	0	00:00:00	0	00:00:00
ISO_0_0_0_	ISO	0	0	28									00:00:00	0	0	0	0	0	0	0	00:00:00	0	00:00:00	0	00:00:00	0	00:00:00	0	00:00:00	0	00:00:00	0	00:00:00
ISO_0_0_0_	ISO	0	0	29									00:00:00	0	0	0	0	0	0	0	00:00:00	0	00:00:00	0	00:00:00	0	00:00:00	0	00:00:00	0	00:00:00	0	00:00:00
ISO_0_0_0_	ISO	0	0	30									00:00:00	0	0	0	0	0	0	0	00:00:00	0	00:00:00	0	00:00:00	0	00:00:00	0	00:00:00	0	00:00:00	0	00:00:00
ISO_0_0_0_	ISO	0	0	31									00:00:00	0	0	0	0	0	0	0	00:00:00	0	00:00:00	0	00:00:00	0	00:00:00	0	00:00:00	0	00:00:00	0	00:00:00
ISO_0_0_0_	ISO	0	0	32									00:00:00	0	0	0	0	0	0	0	00:00:00	0	00:00:00	0	00:00:00	0	00:00:00	0	00:00:00	0	00:00:00	0	00:00:00
ISO_0_0_0_	ISO	0	0	33									00:00:00	0	0	0	0	0	0	0	00:00:00	0	00:00:00	0	00:00:00	0	00:00:00	0	00:00:00	0	00:00:00	0	00:00:00
ISO_0_0_0_	ISO	0	0	34									00:00:00	0	0	0	0	0	0	0	00:00:00	0	00:00:00	0	00:00:00	0	00:00:00	0	00:00:00	0	00:00:00	0	00:00:00
ISO_0_0_0_	ISO	0	0	35									00:00:00	0	0	0	0	0	0	0	00:00:00	0	00:00:00	0	00:00:00	0	00:00:00	0	00:00:00	0	00:00:00	0	00:00:00
ISO_0_0_0_	ISO	0	0	36									00:00:00	0	0	0	0	0	0	0	00:00:00	0	00:00:00	0	00:00:00	0	00:00:00	0	00:00:00	0	00:00:00	0	00:00:00
ISO_0_0_0_	ISO	0	0	37									00:00:00	0	0	0	0	0	0	0	00:00:00	0	00:00:00	0	00:00:00	0	00:00:00	0	00:00:00	0	00:00:00	0	00:00:00
ISO_0_0_0_	ISO	0	0	38									00:00:00	0	0	0	0	0	0	0	00:00:00	0	00:00:00	0	00:00:00	0	00:00:00	0	00:00:00	0	00:00:00	0	00:00:00
ISO_0_0_0_	ISO	0	0	39									00:00:00	0	0	0	0	0	0	0	00:00:00	0	00:00:00	0	00:00:00	0	00:00:00	0	00:00:00	0	00:00:00	0	00:00:00
ISO_0_0_0_	ISO	0	0	40									00:00:00	0	0	0	0	0	0	0	00:00:00	0	00:00:00	0	00:00:00	0	00:00:00	0	00:00:00	0	00:00:00	0	00:00:00
ISO_0_0_0_	ISO	0	0	41									00:00:00	0	0	0	0	0	0	0	00:00:00	0	00:00:00	0	00:00:00	0	00:00:00	0	00:00:00	0	00:00:00	0	00:00:00
ISO_0_0_0_	ISO	0	0	42									00:00:00	0	0	0	0	0	0	0	00:00:00	0	00:00:00	0	00:00:00	0	00:00:00	0	00:00:00	0	00:00:00	0	00:00:00
ISO_0_0_0_	ISO	0	0	43									00:00:00	0	0	0	0	0	0	0	00:00:00	0	00:00:00	0	00:00:00	0	00:00:00	0	00:00:00	0	00:00:00	0	00:00:00
ISO_0_0_0_	ISO	0	0	44									00:00:00	0	0	0	0	0	0	0	00:00:00	0	00:00:00	0	00:00:00	0	00:00:00	0	00:00:00	0	00:00:00	0	00:00:00
ISO_0_0_0_	ISO	0	0	45									00:00:00	0	0	0	0	0	0	0	00:00:00	0	00:00:00	0	00:00:00	0	00:00:00	0	00:00:00	0	00:00:00	0	00:00:00
ISO_0_0_0_	ISO	0	0	46									00:00:00	0	0	0	0	0	0	0	00:00:00	0	00:00:00	0	00:00:00	0	00:00:00	0	00:00:00	0	00:00:00	0	00:00:00
ISO_0_0_0_ZMCB	ISO	0	0	47	ZMCB								00:00:00	0	0	0	0	0	0	0	00:00:00	0	00:00:00	0	00:00:00	0	00:00:00	0	00:00:00	0	00:00:00	0	00:00:00
ISO_0_0_0_BD_2	ISO	0	0	48	BD_2								00:00:00	0	0	0	0	0	0	0	00:00:00	0	00:00:00	0	00:00:00	0	00:00:00	0	00:00:00	0	00:00:00	0	00:00:00
ISO____	ISO			1								1			0
ISO_0_0_0_	ISO	0	0	2								0.1	00:00:00	0	0	0	0	0	0	0	00:00:00	0	00:00:00	0	00:00:00	0	00:00:00	0	00:00:00	0	00:00:00	0	00:00:00
ISO_0_0_0_	ISO	0	0	3								0.01	00:00:00	0	0	0	0	0	0	0	00:00:00	0	00:00:00	0	00:00:00	0	00:00:00	0	00:00:00	0	00:00:00	0	00:00:00
ISO_0_0_0_	ISO	0	0	4								0.001	00:00:00	0	0	0	0	0	0	0	00:00:00	0	00:00:00	0	00:00:00	0	00:00:00	0	00:00:00	0	00:00:00	0	00:00:00
ISO_0_0_0_	ISO	0	0	5								0.0001	00:00:00	0	0	0	0	0	0	0	00:00:00	0	00:00:00	0	00:00:00	0	00:00:00	0	00:00:00	0	00:00:00	0	00:00:00
ISO_0_0_0_	ISO	0	0	6								NTC	00:00:00	0	0	0	0	0	0	0	00:00:00	0	00:00:00	0	00:00:00	0	00:00:00	0	00:00:00	0	00:00:00	0	00:00:00
ISO_0_0_0_	ISO	0	0	7									00:00:00	0	0	0	0	0	0	0	00:00:00	0	00:00:00	0	00:00:00	0	00:00:00	0	00:00:00	0	00:00:00	0	00:00:00
ISO_0_0_0_	ISO	0	0	8							delta ct:	date:	00:00:00	0	0	0	0	0	0	0	00:00:00	0	00:00:00	0	00:00:00	0	00:00:00	0	00:00:00	0	00:00:00	0	00:00:00
ISO_0_0_0_	ISO	0	0	9							0		00:00:00	0	0	0	0	0	0	0	00:00:00	0	00:00:00	0	00:00:00	0	00:00:00	0	00:00:00	0	00:00:00	0	00:00:00
ISO_0_0_0_	ISO	0	0	10							0		00:00:00	0	0	0	0	0	0	0	00:00:00	0	00:00:00	0	00:00:00	0	00:00:00	0	00:00:00	0	00:00:00	0	00:00:00
ISO_0_0_0_	ISO	0	0	11							0		00:00:00	0	0	0	0	0	0	0	00:00:00	0	00:00:00	0	00:00:00	0	00:00:00	0	00:00:00	0	00:00:00	0	00:00:00
ISO_0_0_0_	ISO	0	0	12							0		00:00:00	0	0	0	0	0	0	0	00:00:00	0	00:00:00	0	00:00:00	0	00:00:00	0	00:00:00	0	00:00:00	0	00:00:00
ISO_0_0_0_	ISO	0	0	13									00:00:00	0	0	0	0	0	0	0	00:00:00	0	00:00:00	0	00:00:00	0	00:00:00	0	00:00:00	0	00:00:00	0	00:00:00
ISO_0_0_0_	ISO	0	0	14									00:00:00	0	0	0	0	0	0	0	00:00:00	0	00:00:00	0	00:00:00	0	00:00:00	0	00:00:00	0	00:00:00	0	00:00:00
ISO_0_0_0_	ISO	0	0	15									00:00:00	0	0	0	0	0	0	0	00:00:00	0	00:00:00	0	00:00:00	0	00:00:00	0	00:00:00	0	00:00:00	0	00:00:00
ISO_0_0_0_	ISO	0	0	16									00:00:00	0	0	0	0	0	0	0	00:00:00	0	00:00:00	0	00:00:00	0	00:00:00	0	00:00:00	0	00:00:00	0	00:00:00
ISO_0_0_0_	ISO	0	0	17									00:00:00	0	0	0	0	0	0	0	00:00:00	0	00:00:00	0	00:00:00	0	00:00:00	0	00:00:00	0	00:00:00	0	00:00:00
ISO_0_0_0_	ISO	0	0	18									00:00:00	0	0	0	0	0	0	0	00:00:00	0	00:00:00	0	00:00:00	0	00:00:00	0	00:00:00	0	00:00:00	0	00:00:00
ISO_0_0_0_	ISO	0	0	19									00:00:00	0	0	0	0	0	0	0	00:00:00	0	00:00:00	0	00:00:00	0	00:00:00	0	00:00:00	0	00:00:00	0	00:00:00
ISO_0_0_0_	ISO	0	0	20									00:00:00	0	0	0	0	0	0	0	00:00:00	0	00:00:00	0	00:00:00	0	00:00:00	0	00:00:00	0	00:00:00	0	00:00:00
ISO_0_0_0_	ISO	0	0	21									00:00:00	0	0	0	0	0	0	0	00:00:00	0	00:00:00	0	00:00:00	0	00:00:00	0	00:00:00	0	00:00:00	0	00:00:00
ISO_0_0_0_	ISO	0	0	22									00:00:00	0	0	0	0	0	0	0	00:00:00	0	00:00:00	0	00:00:00	0	00:00:00	0	00:00:00	0	00:00:00	0	00:00:00
ISO_0_0_0_	ISO	0	0	23									00:00:00	0	0	0	0	0	0	0	00:00:00	0	00:00:00	0	00:00:00	0	00:00:00	0	00:00:00	0	00:00:00	0	00:00:00
ISO_0_0_0_BD_1	ISO	0	0	24	BD_1								00:00:00	0	0	0	0	0	0	0	00:00:00	0	00:00:00	0	00:00:00	0	00:00:00	0	00:00:00	0	00:00:00	0	00:00:00
ISO_0_0_0_	ISO	0	0	25									00:00:00	0	0	0	0	0	0	0	00:00:00	0	00:00:00	0	00:00:00	0	00:00:00	0	00:00:00	0	00:00:00	0	00:00:00
ISO_0_0_0_	ISO	0	0	26									00:00:00	0	0	0	0	0	0	0	00:00:00	0	00:00:00	0	00:00:00	0	00:00:00	0	00:00:00	0	00:00:00	0	00:00:00
ISO_0_0_0_	ISO	0	0	27									00:00:00	0	0	0	0	0	0	0	00:00:00	0	00:00:00	0	00:00:00	0	00:00:00	0	00:00:00	0	00:00:00	0	00:00:00
ISO_0_0_0_	ISO	0	0	28									00:00:00	0	0	0	0	0	0	0	00:00:00	0	00:00:00	0	00:00:00	0	00:00:00	0	00:00:00	0	00:00:00	0	00:00:00
ISO_0_0_0_	ISO	0	0	29									00:00:00	0	0	0	0	0	0	0	00:00:00	0	00:00:00	0	00:00:00	0	00:00:00	0	00:00:00	0	00:00:00	0	00:00:00
ISO_0_0_0_	ISO	0	0	30									00:00:00	0	0	0	0	0	0	0	00:00:00	0	00:00:00	0	00:00:00	0	00:00:00	0	00:00:00	0	00:00:00	0	00:00:00
ISO_0_0_0_	ISO	0	0	31									00:00:00	0	0	0	0	0	0	0	00:00:00	0	00:00:00	0	00:00:00	0	00:00:00	0	00:00:00	0	00:00:00	0	00:00:00
ISO_0_0_0_	ISO	0	0	32									00:00:00	0	0	0	0	0	0	0	00:00:00	0	00:00:00	0	00:00:00	0	00:00:00	0	00:00:00	0	00:00:00	0	00:00:00
ISO_0_0_0_	ISO	0	0	33									00:00:00	0	0	0	0	0	0	0	00:00:00	0	00:00:00	0	00:00:00	0	00:00:00	0	00:00:00	0	00:00:00	0	00:00:00
ISO_0_0_0_	ISO	0	0	34									00:00:00	0	0	0	0	0	0	0	00:00:00	0	00:00:00	0	00:00:00	0	00:00:00	0	00:00:00	0	00:00:00	0	00:00:00
ISO_0_0_0_	ISO	0	0	35									00:00:00	0	0	0	0	0	0	0	00:00:00	0	00:00:00	0	00:00:00	0	00:00:00	0	00:00:00	0	00:00:00	0	00:00:00
ISO_0_0_0_	ISO	0	0	36									00:00:00	0	0	0	0	0	0	0	00:00:00	0	00:00:00	0	00:00:00	0	00:00:00	0	00:00:00	0	00:00:00	0	00:00:00
ISO_0_0_0_	ISO	0	0	37									00:00:00	0	0	0	0	0	0	0	00:00:00	0	00:00:00	0	00:00:00	0	00:00:00	0	00:00:00	0	00:00:00	0	00:00:00
ISO_0_0_0_	ISO	0	0	38									00:00:00	0	0	0	0	0	0	0	00:00:00	0	00:00:00	0	00:00:00	0	00:00:00	0	00:00:00	0	00:00:00	0	00:00:00
ISO_0_0_0_	ISO	0	0	39									00:00:00	0	0	0	0	0	0	0	00:00:00	0	00:00:00	0	00:00:00	0	00:00:00	0	00:00:00	0	00:00:00	0	00:00:00
ISO_0_0_0_	ISO	0	0	40									00:00:00	0	0	0	0	0	0	0	00:00:00	0	00:00:00	0	00:00:00	0	00:00:00	0	00:00:00	0	00:00:00	0	00:00:00
ISO_0_0_0_	ISO	0	0	41									00:00:00	0	0	0	0	0	0	0	00:00:00	0	00:00:00	0	00:00:00	0	00:00:00	0	00:00:00	0	00:00:00	0	00:00:00
ISO_0_0_0_	ISO	0	0	42									00:00:00	0	0	0	0	0	0	0	00:00:00	0	00:00:00	0	00:00:00	0	00:00:00	0	00:00:00	0	00:00:00	0	00:00:00
ISO_0_0_0_	ISO	0	0	43									00:00:00	0	0	0	0	0	0	0	00:00:00	0	00:00:00	0	00:00:00	0	00:00:00	0	00:00:00	0	00:00:00	0	00:00:00
ISO_0_0_0_	ISO	0	0	44									00:00:00	0	0	0	0	0	0	0	00:00:00	0	00:00:00	0	00:00:00	0	00:00:00	0	00:00:00	0	00:00:00	0	00:00:00
ISO_0_0_0_	ISO	0	0	45									00:00:00	0	0	0	0	0	0	0	00:00:00	0	00:00:00	0	00:00:00	0	00:00:00	0	00:00:00	0	00:00:00	0	00:00:00
ISO_0_0_0_	ISO	0	0	46									00:00:00	0	0	0	0	0	0	0	00:00:00	0	00:00:00	0	00:00:00	0	00:00:00	0	00:00:00	0	00:00:00	0	00:00:00
ISO_0_0_0_ZMCB	ISO	0	0	47	ZMCB								00:00:00	0	0	0	0	0	0	0	00:00:00	0	00:00:00	0	00:00:00	0	00:00:00	0	00:00:00	0	00:00:00	0	00:00:00
ISO_0_0_0_BD_2	ISO	0	0	48	BD_2								00:00:00	0	0	0	0	0	0	0	00:00:00	0	00:00:00	0	00:00:00	0	00:00:00	0	00:00:00	0	00:00:00	0	00:00:00
ISO____	ISO			1								1			0
ISO_0_0_0_	ISO	0	0	2								0.1	00:00:00	0	0	0	0	0	0	0	00:00:00	0	00:00:00	0	00:00:00	0	00:00:00	0	00:00:00	0	00:00:00	0	00:00:00
ISO_0_0_0_	ISO	0	0	3								0.01	00:00:00	0	0	0	0	0	0	0	00:00:00	0	00:00:00	0	00:00:00	0	00:00:00	0	00:00:00	0	00:00:00	0	00:00:00
ISO_0_0_0_	ISO	0	0	4								0.001	00:00:00	0	0	0	0	0	0	0	00:00:00	0	00:00:00	0	00:00:00	0	00:00:00	0	00:00:00	0	00:00:00	0	00:00:00
ISO_0_0_0_	ISO	0	0	5								0.0001	00:00:00	0	0	0	0	0	0	0	00:00:00	0	00:00:00	0	00:00:00	0	00:00:00	0	00:00:00	0	00:00:00	0	00:00:00
ISO_0_0_0_	ISO	0	0	6								NTC	00:00:00	0	0	0	0	0	0	0	00:00:00	0	00:00:00	0	00:00:00	0	00:00:00	0	00:00:00	0	00:00:00	0	00:00:00
ISO_0_0_0_	ISO	0	0	7									00:00:00	0	0	0	0	0	0	0	00:00:00	0	00:00:00	0	00:00:00	0	00:00:00	0	00:00:00	0	00:00:00	0	00:00:00
ISO_0_0_0_	ISO	0	0	8							delta ct:	date:	00:00:00	0	0	0	0	0	0	0	00:00:00	0	00:00:00	0	00:00:00	0	00:00:00	0	00:00:00	0	00:00:00	0	00:00:00
ISO_0_0_0_	ISO	0	0	9							0		00:00:00	0	0	0	0	0	0	0	00:00:00	0	00:00:00	0	00:00:00	0	00:00:00	0	00:00:00	0	00:00:00	0	00:00:00
ISO_0_0_0_	ISO	0	0	10							0		00:00:00	0	0	0	0	0	0	0	00:00:00	0	00:00:00	0	00:00:00	0	00:00:00	0	00:00:00	0	00:00:00	0	00:00:00
ISO_0_0_0_	ISO	0	0	11							0		00:00:00	0	0	0	0	0	0	0	00:00:00	0	00:00:00	0	00:00:00	0	00:00:00	0	00:00:00	0	00:00:00	0	00:00:00
ISO_0_0_0_	ISO	0	0	12							0		00:00:00	0	0	0	0	0	0	0	00:00:00	0	00:00:00	0	00:00:00	0	00:00:00	0	00:00:00	0	00:00:00	0	00:00:00
ISO_0_0_0_	ISO	0	0	13									00:00:00	0	0	0	0	0	0	0	00:00:00	0	00:00:00	0	00:00:00	0	00:00:00	0	00:00:00	0	00:00:00	0	00:00:00
ISO_0_0_0_	ISO	0	0	14									00:00:00	0	0	0	0	0	0	0	00:00:00	0	00:00:00	0	00:00:00	0	00:00:00	0	00:00:00	0	00:00:00	0	00:00:00
ISO_0_0_0_	ISO	0	0	15									00:00:00	0	0	0	0	0	0	0	00:00:00	0	00:00:00	0	00:00:00	0	00:00:00	0	00:00:00	0	00:00:00	0	00:00:00
ISO_0_0_0_	ISO	0	0	16									00:00:00	0	0	0	0	0	0	0	00:00:00	0	00:00:00	0	00:00:00	0	00:00:00	0	00:00:00	0	00:00:00	0	00:00:00
ISO_0_0_0_	ISO	0	0	17									00:00:00	0	0	0	0	0	0	0	00:00:00	0	00:00:00	0	00:00:00	0	00:00:00	0	00:00:00	0	00:00:00	0	00:00:00
ISO_0_0_0_	ISO	0	0	18									00:00:00	0	0	0	0	0	0	0	00:00:00	0	00:00:00	0	00:00:00	0	00:00:00	0	00:00:00	0	00:00:00	0	00:00:00
ISO_0_0_0_	ISO	0	0	19									00:00:00	0	0	0	0	0	0	0	00:00:00	0	00:00:00	0	00:00:00	0	00:00:00	0	00:00:00	0	00:00:00	0	00:00:00
ISO_0_0_0_	ISO	0	0	20									00:00:00	0	0	0	0	0	0	0	00:00:00	0	00:00:00	0	00:00:00	0	00:00:00	0	00:00:00	0	00:00:00	0	00:00:00
ISO_0_0_0_	ISO	0	0	21									00:00:00	0	0	0	0	0	0	0	00:00:00	0	00:00:00	0	00:00:00	0	00:00:00	0	00:00:00	0	00:00:00	0	00:00:00
ISO_0_0_0_	ISO	0	0	22									00:00:00	0	0	0	0	0	0	0	00:00:00	0	00:00:00	0	00:00:00	0	00:00:00	0	00:00:00	0	00:00:00	0	00:00:00
ISO_0_0_0_	ISO	0	0	23									00:00:00	0	0	0	0	0	0	0	00:00:00	0	00:00:00	0	00:00:00	0	00:00:00	0	00:00:00	0	00:00:00	0	00:00:00
ISO_0_0_0_BD_1	ISO	0	0	24	BD_1								00:00:00	0	0	0	0	0	0	0	00:00:00	0	00:00:00	0	00:00:00	0	00:00:00	0	00:00:00	0	00:00:00	0	00:00:00
ISO_0_0_0_	ISO	0	0	25									00:00:00	0	0	0	0	0	0	0	00:00:00	0	00:00:00	0	00:00:00	0	00:00:00	0	00:00:00	0	00:00:00	0	00:00:00
ISO_0_0_0_	ISO	0	0	26									00:00:00	0	0	0	0	0	0	0	00:00:00	0	00:00:00	0	00:00:00	0	00:00:00	0	00:00:00	0	00:00:00	0	00:00:00
ISO_0_0_0_	ISO	0	0	27									00:00:00	0	0	0	0	0	0	0	00:00:00	0	00:00:00	0	00:00:00	0	00:00:00	0	00:00:00	0	00:00:00	0	00:00:00
ISO_0_0_0_	ISO	0	0	28									00:00:00	0	0	0	0	0	0	0	00:00:00	0	00:00:00	0	00:00:00	0	00:00:00	0	00:00:00	0	00:00:00	0	00:00:00
ISO_0_0_0_	ISO	0	0	29									00:00:00	0	0	0	0	0	0	0	00:00:00	0	00:00:00	0	00:00:00	0	00:00:00	0	00:00:00	0	00:00:00	0	00:00:00
ISO_0_0_0_	ISO	0	0	30									00:00:00	0	0	0	0	0	0	0	00:00:00	0	00:00:00	0	00:00:00	0	00:00:00	0	00:00:00	0	00:00:00	0	00:00:00
ISO_0_0_0_	ISO	0	0	31									00:00:00	0	0	0	0	0	0	0	00:00:00	0	00:00:00	0	00:00:00	0	00:00:00	0	00:00:00	0	00:00:00	0	00:00:00
ISO_0_0_0_	ISO	0	0	32									00:00:00	0	0	0	0	0	0	0	00:00:00	0	00:00:00	0	00:00:00	0	00:00:00	0	00:00:00	0	00:00:00	0	00:00:00
ISO_0_0_0_	ISO	0	0	33									00:00:00	0	0	0	0	0	0	0	00:00:00	0	00:00:00	0	00:00:00	0	00:00:00	0	00:00:00	0	00:00:00	0	00:00:00
ISO_0_0_0_	ISO	0	0	34									00:00:00	0	0	0	0	0	0	0	00:00:00	0	00:00:00	0	00:00:00	0	00:00:00	0	00:00:00	0	00:00:00	0	00:00:00
ISO_0_0_0_	ISO	0	0	35									00:00:00	0	0	0	0	0	0	0	00:00:00	0	00:00:00	0	00:00:00	0	00:00:00	0	00:00:00	0	00:00:00	0	00:00:00
ISO_0_0_0_	ISO	0	0	36									00:00:00	0	0	0	0	0	0	0	00:00:00	0	00:00:00	0	00:00:00	0	00:00:00	0	00:00:00	0	00:00:00	0	00:00:00
ISO_0_0_0_	ISO	0	0	37									00:00:00	0	0	0	0	0	0	0	00:00:00	0	00:00:00	0	00:00:00	0	00:00:00	0	00:00:00	0	00:00:00	0	00:00:00
ISO_0_0_0_	ISO	0	0	38									00:00:00	0	0	0	0	0	0	0	00:00:00	0	00:00:00	0	00:00:00	0	00:00:00	0	00:00:00	0	00:00:00	0	00:00:00
ISO_0_0_0_	ISO	0	0	39									00:00:00	0	0	0	0	0	0	0	00:00:00	0	00:00:00	0	00:00:00	0	00:00:00	0	00:00:00	0	00:00:00	0	00:00:00
ISO_0_0_0_	ISO	0	0	40									00:00:00	0	0	0	0	0	0	0	00:00:00	0	00:00:00	0	00:00:00	0	00:00:00	0	00:00:00	0	00:00:00	0	00:00:00
ISO_0_0_0_	ISO	0	0	41									00:00:00	0	0	0	0	0	0	0	00:00:00	0	00:00:00	0	00:00:00	0	00:00:00	0	00:00:00	0	00:00:00	0	00:00:00
ISO_0_0_0_	ISO	0	0	42									00:00:00	0	0	0	0	0	0	0	00:00:00	0	00:00:00	0	00:00:00	0	00:00:00	0	00:00:00	0	00:00:00	0	00:00:00
ISO_0_0_0_	ISO	0	0	43									00:00:00	0	0	0	0	0	0	0	00:00:00	0	00:00:00	0	00:00:00	0	00:00:00	0	00:00:00	0	00:00:00	0	00:00:00
ISO_0_0_0_	ISO	0	0	44									00:00:00	0	0	0	0	0	0	0	00:00:00	0	00:00:00	0	00:00:00	0	00:00:00	0	00:00:00	0	00:00:00	0	00:00:00
ISO_0_0_0_	ISO	0	0	45									00:00:00	0	0	0	0	0	0	0	00:00:00	0	00:00:00	0	00:00:00	0	00:00:00	0	00:00:00	0	00:00:00	0	00:00:00
ISO_0_0_0_	ISO	0	0	46									00:00:00	0	0	0	0	0	0	0	00:00:00	0	00:00:00	0	00:00:00	0	00:00:00	0	00:00:00	0	00:00:00	0	00:00:00
ISO_0_0_0_ZMCB	ISO	0	0	47	ZMCB								00:00:00	0	0	0	0	0	0	0	00:00:00	0	00:00:00	0	00:00:00	0	00:00:00	0	00:00:00	0	00:00:00	0	00:00:00
ISO_0_0_0_BD_2	ISO	0	0	48	BD_2								00:00:00	0	0	0	0	0	0	0	00:00:00	0	00:00:00	0	00:00:00	0	00:00:00	0	00:00:00	0	00:00:00	0	00:00:00
ISO____	ISO			1								1			0
ISO_0_0_0_	ISO	0	0	2								0.1	00:00:00	0	0	0	0	0	0	0	00:00:00	0	00:00:00	0	00:00:00	0	00:00:00	0	00:00:00	0	00:00:00	0	00:00:00
ISO_0_0_0_	ISO	0	0	3								0.01	00:00:00	0	0	0	0	0	0	0	00:00:00	0	00:00:00	0	00:00:00	0	00:00:00	0	00:00:00	0	00:00:00	0	00:00:00
ISO_0_0_0_	ISO	0	0	4								0.001	00:00:00	0	0	0	0	0	0	0	00:00:00	0	00:00:00	0	00:00:00	0	00:00:00	0	00:00:00	0	00:00:00	0	00:00:00
ISO_0_0_0_	ISO	0	0	5								0.0001	00:00:00	0	0	0	0	0	0	0	00:00:00	0	00:00:00	0	00:00:00	0	00:00:00	0	00:00:00	0	00:00:00	0	00:00:00
ISO_0_0_0_	ISO	0	0	6								NTC	00:00:00	0	0	0	0	0	0	0	00:00:00	0	00:00:00	0	00:00:00	0	00:00:00	0	00:00:00	0	00:00:00	0	00:00:00
ISO_0_0_0_	ISO	0	0	7									00:00:00	0	0	0	0	0	0	0	00:00:00	0	00:00:00	0	00:00:00	0	00:00:00	0	00:00:00	0	00:00:00	0	00:00:00
ISO_0_0_0_	ISO	0	0	8							delta ct:	date:	00:00:00	0	0	0	0	0	0	0	00:00:00	0	00:00:00	0	00:00:00	0	00:00:00	0	00:00:00	0	00:00:00	0	00:00:00
ISO_0_0_0_	ISO	0	0	9							0		00:00:00	0	0	0	0	0	0	0	00:00:00	0	00:00:00	0	00:00:00	0	00:00:00	0	00:00:00	0	00:00:00	0	00:00:00
ISO_0_0_0_	ISO	0	0	10							0		00:00:00	0	0	0	0	0	0	0	00:00:00	0	00:00:00	0	00:00:00	0	00:00:00	0	00:00:00	0	00:00:00	0	00:00:00
ISO_0_0_0_	ISO	0	0	11							0		00:00:00	0	0	0	0	0	0	0	00:00:00	0	00:00:00	0	00:00:00	0	00:00:00	0	00:00:00	0	00:00:00	0	00:00:00
ISO_0_0_0_	ISO	0	0	12							0		00:00:00	0	0	0	0	0	0	0	00:00:00	0	00:00:00	0	00:00:00	0	00:00:00	0	00:00:00	0	00:00:00	0	00:00:00
ISO_0_0_0_	ISO	0	0	13									00:00:00	0	0	0	0	0	0	0	00:00:00	0	00:00:00	0	00:00:00	0	00:00:00	0	00:00:00	0	00:00:00	0	00:00:00
ISO_0_0_0_	ISO	0	0	14									00:00:00	0	0	0	0	0	0	0	00:00:00	0	00:00:00	0	00:00:00	0	00:00:00	0	00:00:00	0	00:00:00	0	00:00:00
ISO_0_0_0_	ISO	0	0	15									00:00:00	0	0	0	0	0	0	0	00:00:00	0	00:00:00	0	00:00:00	0	00:00:00	0	00:00:00	0	00:00:00	0	00:00:00
ISO_0_0_0_	ISO	0	0	16									00:00:00	0	0	0	0	0	0	0	00:00:00	0	00:00:00	0	00:00:00	0	00:00:00	0	00:00:00	0	00:00:00	0	00:00:00
ISO_0_0_0_	ISO	0	0	17									00:00:00	0	0	0	0	0	0	0	00:00:00	0	00:00:00	0	00:00:00	0	00:00:00	0	00:00:00	0	00:00:00	0	00:00:00
ISO_0_0_0_	ISO	0	0	18									00:00:00	0	0	0	0	0	0	0	00:00:00	0	00:00:00	0	00:00:00	0	00:00:00	0	00:00:00	0	00:00:00	0	00:00:00
ISO_0_0_0_	ISO	0	0	19									00:00:00	0	0	0	0	0	0	0	00:00:00	0	00:00:00	0	00:00:00	0	00:00:00	0	00:00:00	0	00:00:00	0	00:00:00
ISO_0_0_0_	ISO	0	0	20									00:00:00	0	0	0	0	0	0	0	00:00:00	0	00:00:00	0	00:00:00	0	00:00:00	0	00:00:00	0	00:00:00	0	00:00:00
ISO_0_0_0_	ISO	0	0	21									00:00:00	0	0	0	0	0	0	0	00:00:00	0	00:00:00	0	00:00:00	0	00:00:00	0	00:00:00	0	00:00:00	0	00:00:00
ISO_0_0_0_	ISO	0	0	22									00:00:00	0	0	0	0	0	0	0	00:00:00	0	00:00:00	0	00:00:00	0	00:00:00	0	00:00:00	0	00:00:00	0	00:00:00
ISO_0_0_0_	ISO	0	0	23									00:00:00	0	0	0	0	0	0	0	00:00:00	0	00:00:00	0	00:00:00	0	00:00:00	0	00:00:00	0	00:00:00	0	00:00:00
ISO_0_0_0_BD_1	ISO	0	0	24	BD_1								00:00:00	0	0	0	0	0	0	0	00:00:00	0	00:00:00	0	00:00:00	0	00:00:00	0	00:00:00	0	00:00:00	0	00:00:00
ISO_0_0_0_	ISO	0	0	25									00:00:00	0	0	0	0	0	0	0	00:00:00	0	00:00:00	0	00:00:00	0	00:00:00	0	00:00:00	0	00:00:00	0	00:00:00
ISO_0_0_0_	ISO	0	0	26									00:00:00	0	0	0	0	0	0	0	00:00:00	0	00:00:00	0	00:00:00	0	00:00:00	0	00:00:00	0	00:00:00	0	00:00:00
ISO_0_0_0_	ISO	0	0	27									00:00:00	0	0	0	0	0	0	0	00:00:00	0	00:00:00	0	00:00:00	0	00:00:00	0	00:00:00	0	00:00:00	0	00:00:00
ISO_0_0_0_	ISO	0	0	28									00:00:00	0	0	0	0	0	0	0	00:00:00	0	00:00:00	0	00:00:00	0	00:00:00	0	00:00:00	0	00:00:00	0	00:00:00
ISO_0_0_0_	ISO	0	0	29									00:00:00	0	0	0	0	0	0	0	00:00:00	0	00:00:00	0	00:00:00	0	00:00:00	0	00:00:00	0	00:00:00	0	00:00:00
ISO_0_0_0_	ISO	0	0	30									00:00:00	0	0	0	0	0	0	0	00:00:00	0	00:00:00	0	00:00:00	0	00:00:00	0	00:00:00	0	00:00:00	0	00:00:00
ISO_0_0_0_	ISO	0	0	31									00:00:00	0	0	0	0	0	0	0	00:00:00	0	00:00:00	0	00:00:00	0	00:00:00	0	00:00:00	0	00:00:00	0	00:00:00
ISO_0_0_0_	ISO	0	0	32									00:00:00	0	0	0	0	0	0	0	00:00:00	0	00:00:00	0	00:00:00	0	00:00:00	0	00:00:00	0	00:00:00	0	00:00:00
ISO_0_0_0_	ISO	0	0	33									00:00:00	0	0	0	0	0	0	0	00:00:00	0	00:00:00	0	00:00:00	0	00:00:00	0	00:00:00	0	00:00:00	0	00:00:00
ISO_0_0_0_	ISO	0	0	34									00:00:00	0	0	0	0	0	0	0	00:00:00	0	00:00:00	0	00:00:00	0	00:00:00	0	00:00:00	0	00:00:00	0	00:00:00
ISO_0_0_0_	ISO	0	0	35									00:00:00	0	0	0	0	0	0	0	00:00:00	0	00:00:00	0	00:00:00	0	00:00:00	0	00:00:00	0	00:00:00	0	00:00:00
ISO_0_0_0_	ISO	0	0	36									00:00:00	0	0	0	0	0	0	0	00:00:00	0	00:00:00	0	00:00:00	0	00:00:00	0	00:00:00	0	00:00:00	0	00:00:00
ISO_0_0_0_	ISO	0	0	37									00:00:00	0	0	0	0	0	0	0	00:00:00	0	00:00:00	0	00:00:00	0	00:00:00	0	00:00:00	0	00:00:00	0	00:00:00
ISO_0_0_0_	ISO	0	0	38									00:00:00	0	0	0	0	0	0	0	00:00:00	0	00:00:00	0	00:00:00	0	00:00:00	0	00:00:00	0	00:00:00	0	00:00:00
ISO_0_0_0_	ISO	0	0	39									00:00:00	0	0	0	0	0	0	0	00:00:00	0	00:00:00	0	00:00:00	0	00:00:00	0	00:00:00	0	00:00:00	0	00:00:00
ISO_0_0_0_	ISO	0	0	40									00:00:00	0	0	0	0	0	0	0	00:00:00	0	00:00:00	0	00:00:00	0	00:00:00	0	00:00:00	0	00:00:00	0	00:00:00
ISO_0_0_0_	ISO	0	0	41									00:00:00	0	0	0	0	0	0	0	00:00:00	0	00:00:00	0	00:00:00	0	00:00:00	0	00:00:00	0	00:00:00	0	00:00:00
ISO_0_0_0_	ISO	0	0	42									00:00:00	0	0	0	0	0	0	0	00:00:00	0	00:00:00	0	00:00:00	0	00:00:00	0	00:00:00	0	00:00:00	0	00:00:00
ISO_0_0_0_	ISO	0	0	43									00:00:00	0	0	0	0	0	0	0	00:00:00	0	00:00:00	0	00:00:00	0	00:00:00	0	00:00:00	0	00:00:00	0	00:00:00
ISO_0_0_0_	ISO	0	0	44									00:00:00	0	0	0	0	0	0	0	00:00:00	0	00:00:00	0	00:00:00	0	00:00:00	0	00:00:00	0	00:00:00	0	00:00:00
ISO_0_0_0_	ISO	0	0	45									00:00:00	0	0	0	0	0	0	0	00:00:00	0	00:00:00	0	00:00:00	0	00:00:00	0	00:00:00	0	00:00:00	0	00:00:00
ISO_0_0_0_	ISO	0	0	46									00:00:00	0	0	0	0	0	0	0	00:00:00	0	00:00:00	0	00:00:00	0	00:00:00	0	00:00:00	0	00:00:00	0	00:00:00
ISO_0_0_0_ZMCB	ISO	0	0	47	ZMCB								00:00:00	0	0	0	0	0	0	0	00:00:00	0	00:00:00	0	00:00:00	0	00:00:00	0	00:00:00	0	00:00:00	0	00:00:00
ISO_0_0_0_BD_2	ISO	0	0	48	BD_2								00:00:00	0	0	0	0	0	0	0	00:00:00	0	00:00:00	0	00:00:00	0	00:00:00	0	00:00:00	0	00:00:00	0	00:00:00
ISO____	ISO			1								1			0
ISO_0_0_0_	ISO	0	0	2								0.1	00:00:00	0	0	0	0	0	0	0	00:00:00	0	00:00:00	0	00:00:00	0	00:00:00	0	00:00:00	0	00:00:00	0	00:00:00
ISO_0_0_0_	ISO	0	0	3								0.01	00:00:00	0	0	0	0	0	0	0	00:00:00	0	00:00:00	0	00:00:00	0	00:00:00	0	00:00:00	0	00:00:00	0	00:00:00
ISO_0_0_0_	ISO	0	0	4								0.001	00:00:00	0	0	0	0	0	0	0	00:00:00	0	00:00:00	0	00:00:00	0	00:00:00	0	00:00:00	0	00:00:00	0	00:00:00
ISO_0_0_0_	ISO	0	0	5								0.0001	00:00:00	0	0	0	0	0	0	0	00:00:00	0	00:00:00	0	00:00:00	0	00:00:00	0	00:00:00	0	00:00:00	0	00:00:00
ISO_0_0_0_	ISO	0	0	6								NTC	00:00:00	0	0	0	0	0	0	0	00:00:00	0	00:00:00	0	00:00:00	0	00:00:00	0	00:00:00	0	00:00:00	0	00:00:00
ISO_0_0_0_	ISO	0	0	7									00:00:00	0	0	0	0	0	0	0	00:00:00	0	00:00:00	0	00:00:00	0	00:00:00	0	00:00:00	0	00:00:00	0	00:00:00
ISO_0_0_0_	ISO	0	0	8							delta ct:	date:	00:00:00	0	0	0	0	0	0	0	00:00:00	0	00:00:00	0	00:00:00	0	00:00:00	0	00:00:00	0	00:00:00	0	00:00:00
ISO_0_0_0_	ISO	0	0	9							0		00:00:00	0	0	0	0	0	0	0	00:00:00	0	00:00:00	0	00:00:00	0	00:00:00	0	00:00:00	0	00:00:00	0	00:00:00
ISO_0_0_0_	ISO	0	0	10							0		00:00:00	0	0	0	0	0	0	0	00:00:00	0	00:00:00	0	00:00:00	0	00:00:00	0	00:00:00	0	00:00:00	0	00:00:00
ISO_0_0_0_	ISO	0	0	11							0		00:00:00	0	0	0	0	0	0	0	00:00:00	0	00:00:00	0	00:00:00	0	00:00:00	0	00:00:00	0	00:00:00	0	00:00:00
ISO_0_0_0_	ISO	0	0	12							0		00:00:00	0	0	0	0	0	0	0	00:00:00	0	00:00:00	0	00:00:00	0	00:00:00	0	00:00:00	0	00:00:00	0	00:00:00
ISO_0_0_0_	ISO	0	0	13									00:00:00	0	0	0	0	0	0	0	00:00:00	0	00:00:00	0	00:00:00	0	00:00:00	0	00:00:00	0	00:00:00	0	00:00:00
ISO_0_0_0_	ISO	0	0	14									00:00:00	0	0	0	0	0	0	0	00:00:00	0	00:00:00	0	00:00:00	0	00:00:00	0	00:00:00	0	00:00:00	0	00:00:00
ISO_0_0_0_	ISO	0	0	15									00:00:00	0	0	0	0	0	0	0	00:00:00	0	00:00:00	0	00:00:00	0	00:00:00	0	00:00:00	0	00:00:00	0	00:00:00
ISO_0_0_0_	ISO	0	0	16									00:00:00	0	0	0	0	0	0	0	00:00:00	0	00:00:00	0	00:00:00	0	00:00:00	0	00:00:00	0	00:00:00	0	00:00:00
ISO_0_0_0_	ISO	0	0	17									00:00:00	0	0	0	0	0	0	0	00:00:00	0	00:00:00	0	00:00:00	0	00:00:00	0	00:00:00	0	00:00:00	0	00:00:00
ISO_0_0_0_	ISO	0	0	18									00:00:00	0	0	0	0	0	0	0	00:00:00	0	00:00:00	0	00:00:00	0	00:00:00	0	00:00:00	0	00:00:00	0	00:00:00
ISO_0_0_0_	ISO	0	0	19									00:00:00	0	0	0	0	0	0	0	00:00:00	0	00:00:00	0	00:00:00	0	00:00:00	0	00:00:00	0	00:00:00	0	00:00:00
ISO_0_0_0_	ISO	0	0	20									00:00:00	0	0	0	0	0	0	0	00:00:00	0	00:00:00	0	00:00:00	0	00:00:00	0	00:00:00	0	00:00:00	0	00:00:00
ISO_0_0_0_	ISO	0	0	21									00:00:00	0	0	0	0	0	0	0	00:00:00	0	00:00:00	0	00:00:00	0	00:00:00	0	00:00:00	0	00:00:00	0	00:00:00
ISO_0_0_0_	ISO	0	0	22									00:00:00	0	0	0	0	0	0	0	00:00:00	0	00:00:00	0	00:00:00	0	00:00:00	0	00:00:00	0	00:00:00	0	00:00:00
ISO_0_0_0_	ISO	0	0	23									00:00:00	0	0	0	0	0	0	0	00:00:00	0	00:00:00	0	00:00:00	0	00:00:00	0	00:00:00	0	00:00:00	0	00:00:00
ISO_0_0_0_BD_1	ISO	0	0	24	BD_1								00:00:00	0	0	0	0	0	0	0	00:00:00	0	00:00:00	0	00:00:00	0	00:00:00	0	00:00:00	0	00:00:00	0	00:00:00
ISO_0_0_0_	ISO	0	0	25									00:00:00	0	0	0	0	0	0	0	00:00:00	0	00:00:00	0	00:00:00	0	00:00:00	0	00:00:00	0	00:00:00	0	00:00:00
ISO_0_0_0_	ISO	0	0	26									00:00:00	0	0	0	0	0	0	0	00:00:00	0	00:00:00	0	00:00:00	0	00:00:00	0	00:00:00	0	00:00:00	0	00:00:00
ISO_0_0_0_	ISO	0	0	27									00:00:00	0	0	0	0	0	0	0	00:00:00	0	00:00:00	0	00:00:00	0	00:00:00	0	00:00:00	0	00:00:00	0	00:00:00
ISO_0_0_0_	ISO	0	0	28									00:00:00	0	0	0	0	0	0	0	00:00:00	0	00:00:00	0	00:00:00	0	00:00:00	0	00:00:00	0	00:00:00	0	00:00:00
ISO_0_0_0_	ISO	0	0	29									00:00:00	0	0	0	0	0	0	0	00:00:00	0	00:00:00	0	00:00:00	0	00:00:00	0	00:00:00	0	00:00:00	0	00:00:00
ISO_0_0_0_	ISO	0	0	30									00:00:00	0	0	0	0	0	0	0	00:00:00	0	00:00:00	0	00:00:00	0	00:00:00	0	00:00:00	0	00:00:00	0	00:00:00
ISO_0_0_0_	ISO	0	0	31									00:00:00	0	0	0	0	0	0	0	00:00:00	0	00:00:00	0	00:00:00	0	00:00:00	0	00:00:00	0	00:00:00	0	00:00:00
ISO_0_0_0_	ISO	0	0	32									00:00:00	0	0	0	0	0	0	0	00:00:00	0	00:00:00	0	00:00:00	0	00:00:00	0	00:00:00	0	00:00:00	0	00:00:00
ISO_0_0_0_	ISO	0	0	33									00:00:00	0	0	0	0	0	0	0	00:00:00	0	00:00:00	0	00:00:00	0	00:00:00	0	00:00:00	0	00:00:00	0	00:00:00
ISO_0_0_0_	ISO	0	0	34									00:00:00	0	0	0	0	0	0	0	00:00:00	0	00:00:00	0	00:00:00	0	00:00:00	0	00:00:00	0	00:00:00	0	00:00:00
ISO_0_0_0_	ISO	0	0	35									00:00:00	0	0	0	0	0	0	0	00:00:00	0	00:00:00	0	00:00:00	0	00:00:00	0	00:00:00	0	00:00:00	0	00:00:00
ISO_0_0_0_	ISO	0	0	36									00:00:00	0	0	0	0	0	0	0	00:00:00	0	00:00:00	0	00:00:00	0	00:00:00	0	00:00:00	0	00:00:00	0	00:00:00
ISO_0_0_0_	ISO	0	0	37									00:00:00	0	0	0	0	0	0	0	00:00:00	0	00:00:00	0	00:00:00	0	00:00:00	0	00:00:00	0	00:00:00	0	00:00:00
ISO_0_0_0_	ISO	0	0	38									00:00:00	0	0	0	0	0	0	0	00:00:00	0	00:00:00	0	00:00:00	0	00:00:00	0	00:00:00	0	00:00:00	0	00:00:00
ISO_0_0_0_	ISO	0	0	39									00:00:00	0	0	0	0	0	0	0	00:00:00	0	00:00:00	0	00:00:00	0	00:00:00	0	00:00:00	0	00:00:00	0	00:00:00
ISO_0_0_0_	ISO	0	0	40									00:00:00	0	0	0	0	0	0	0	00:00:00	0	00:00:00	0	00:00:00	0	00:00:00	0	00:00:00	0	00:00:00	0	00:00:00
ISO_0_0_0_	ISO	0	0	41									00:00:00	0	0	0	0	0	0	0	00:00:00	0	00:00:00	0	00:00:00	0	00:00:00	0	00:00:00	0	00:00:00	0	00:00:00
ISO_0_0_0_	ISO	0	0	42									00:00:00	0	0	0	0	0	0	0	00:00:00	0	00:00:00	0	00:00:00	0	00:00:00	0	00:00:00	0	00:00:00	0	00:00:00
ISO_0_0_0_	ISO	0	0	43									00:00:00	0	0	0	0	0	0	0	00:00:00	0	00:00:00	0	00:00:00	0	00:00:00	0	00:00:00	0	00:00:00	0	00:00:00
ISO_0_0_0_	ISO	0	0	44									00:00:00	0	0	0	0	0	0	0	00:00:00	0	00:00:00	0	00:00:00	0	00:00:00	0	00:00:00	0	00:00:00	0	00:00:00
ISO_0_0_0_	ISO	0	0	45									00:00:00	0	0	0	0	0	0	0	00:00:00	0	00:00:00	0	00:00:00	0	00:00:00	0	00:00:00	0	00:00:00	0	00:00:00
ISO_0_0_0_	ISO	0	0	46									00:00:00	0	0	0	0	0	0	0	00:00:00	0	00:00:00	0	00:00:00	0	00:00:00	0	00:00:00	0	00:00:00	0	00:00:00
ISO_0_0_0_ZMCB	ISO	0	0	47	ZMCB								00:00:00	0	0	0	0	0	0	0	00:00:00	0	00:00:00	0	00:00:00	0	00:00:00	0	00:00:00	0	00:00:00	0	00:00:00
ISO_0_0_0_BD_2	ISO	0	0	48	BD_2								00:00:00	0	0	0	0	0	0	0	00:00:00	0	00:00:00	0	00:00:00	0	00:00:00	0	00:00:00	0	00:00:00	0	00:00:00
ISO____	ISO			1								1			0
ISO_0_0_0_	ISO	0	0	2								0.1	00:00:00	0	0	0	0	0	0	0	00:00:00	0	00:00:00	0	00:00:00	0	00:00:00	0	00:00:00	0	00:00:00	0	00:00:00
ISO_0_0_0_	ISO	0	0	3								0.01	00:00:00	0	0	0	0	0	0	0	00:00:00	0	00:00:00	0	00:00:00	0	00:00:00	0	00:00:00	0	00:00:00	0	00:00:00
ISO_0_0_0_	ISO	0	0	4								0.001	00:00:00	0	0	0	0	0	0	0	00:00:00	0	00:00:00	0	00:00:00	0	00:00:00	0	00:00:00	0	00:00:00	0	00:00:00
ISO_0_0_0_	ISO	0	0	5								0.0001	00:00:00	0	0	0	0	0	0	0	00:00:00	0	00:00:00	0	00:00:00	0	00:00:00	0	00:00:00	0	00:00:00	0	00:00:00
ISO_0_0_0_	ISO	0	0	6								NTC	00:00:00	0	0	0	0	0	0	0	00:00:00	0	00:00:00	0	00:00:00	0	00:00:00	0	00:00:00	0	00:00:00	0	00:00:00
ISO_0_0_0_	ISO	0	0	7									00:00:00	0	0	0	0	0	0	0	00:00:00	0	00:00:00	0	00:00:00	0	00:00:00	0	00:00:00	0	00:00:00	0	00:00:00
ISO_0_0_0_	ISO	0	0	8							delta ct:	date:	00:00:00	0	0	0	0	0	0	0	00:00:00	0	00:00:00	0	00:00:00	0	00:00:00	0	00:00:00	0	00:00:00	0	00:00:00
ISO_0_0_0_	ISO	0	0	9							0		00:00:00	0	0	0	0	0	0	0	00:00:00	0	00:00:00	0	00:00:00	0	00:00:00	0	00:00:00	0	00:00:00	0	00:00:00
ISO_0_0_0_	ISO	0	0	10							0		00:00:00	0	0	0	0	0	0	0	00:00:00	0	00:00:00	0	00:00:00	0	00:00:00	0	00:00:00	0	00:00:00	0	00:00:00
ISO_0_0_0_	ISO	0	0	11							0		00:00:00	0	0	0	0	0	0	0	00:00:00	0	00:00:00	0	00:00:00	0	00:00:00	0	00:00:00	0	00:00:00	0	00:00:00
ISO_0_0_0_	ISO	0	0	12							0		00:00:00	0	0	0	0	0	0	0	00:00:00	0	00:00:00	0	00:00:00	0	00:00:00	0	00:00:00	0	00:00:00	0	00:00:00
ISO_0_0_0_	ISO	0	0	13									00:00:00	0	0	0	0	0	0	0	00:00:00	0	00:00:00	0	00:00:00	0	00:00:00	0	00:00:00	0	00:00:00	0	00:00:00
ISO_0_0_0_	ISO	0	0	14									00:00:00	0	0	0	0	0	0	0	00:00:00	0	00:00:00	0	00:00:00	0	00:00:00	0	00:00:00	0	00:00:00	0	00:00:00
ISO_0_0_0_	ISO	0	0	15									00:00:00	0	0	0	0	0	0	0	00:00:00	0	00:00:00	0	00:00:00	0	00:00:00	0	00:00:00	0	00:00:00	0	00:00:00
ISO_0_0_0_	ISO	0	0	16									00:00:00	0	0	0	0	0	0	0	00:00:00	0	00:00:00	0	00:00:00	0	00:00:00	0	00:00:00	0	00:00:00	0	00:00:00
ISO_0_0_0_	ISO	0	0	17									00:00:00	0	0	0	0	0	0	0	00:00:00	0	00:00:00	0	00:00:00	0	00:00:00	0	00:00:00	0	00:00:00	0	00:00:00
ISO_0_0_0_	ISO	0	0	18									00:00:00	0	0	0	0	0	0	0	00:00:00	0	00:00:00	0	00:00:00	0	00:00:00	0	00:00:00	0	00:00:00	0	00:00:00
ISO_0_0_0_	ISO	0	0	19									00:00:00	0	0	0	0	0	0	0	00:00:00	0	00:00:00	0	00:00:00	0	00:00:00	0	00:00:00	0	00:00:00	0	00:00:00
ISO_0_0_0_	ISO	0	0	20									00:00:00	0	0	0	0	0	0	0	00:00:00	0	00:00:00	0	00:00:00	0	00:00:00	0	00:00:00	0	00:00:00	0	00:00:00
ISO_0_0_0_	ISO	0	0	21									00:00:00	0	0	0	0	0	0	0	00:00:00	0	00:00:00	0	00:00:00	0	00:00:00	0	00:00:00	0	00:00:00	0	00:00:00
ISO_0_0_0_	ISO	0	0	22									00:00:00	0	0	0	0	0	0	0	00:00:00	0	00:00:00	0	00:00:00	0	00:00:00	0	00:00:00	0	00:00:00	0	00:00:00
ISO_0_0_0_	ISO	0	0	23									00:00:00	0	0	0	0	0	0	0	00:00:00	0	00:00:00	0	00:00:00	0	00:00:00	0	00:00:00	0	00:00:00	0	00:00:00
ISO_0_0_0_BD_1	ISO	0	0	24	BD_1								00:00:00	0	0	0	0	0	0	0	00:00:00	0	00:00:00	0	00:00:00	0	00:00:00	0	00:00:00	0	00:00:00	0	00:00:00
ISO_0_0_0_	ISO	0	0	25									00:00:00	0	0	0	0	0	0	0	00:00:00	0	00:00:00	0	00:00:00	0	00:00:00	0	00:00:00	0	00:00:00	0	00:00:00
ISO_0_0_0_	ISO	0	0	26									00:00:00	0	0	0	0	0	0	0	00:00:00	0	00:00:00	0	00:00:00	0	00:00:00	0	00:00:00	0	00:00:00	0	00:00:00
ISO_0_0_0_	ISO	0	0	27									00:00:00	0	0	0	0	0	0	0	00:00:00	0	00:00:00	0	00:00:00	0	00:00:00	0	00:00:00	0	00:00:00	0	00:00:00
ISO_0_0_0_	ISO	0	0	28									00:00:00	0	0	0	0	0	0	0	00:00:00	0	00:00:00	0	00:00:00	0	00:00:00	0	00:00:00	0	00:00:00	0	00:00:00
ISO_0_0_0_	ISO	0	0	29									00:00:00	0	0	0	0	0	0	0	00:00:00	0	00:00:00	0	00:00:00	0	00:00:00	0	00:00:00	0	00:00:00	0	00:00:00
ISO_0_0_0_	ISO	0	0	30									00:00:00	0	0	0	0	0	0	0	00:00:00	0	00:00:00	0	00:00:00	0	00:00:00	0	00:00:00	0	00:00:00	0	00:00:00
ISO_0_0_0_	ISO	0	0	31									00:00:00	0	0	0	0	0	0	0	00:00:00	0	00:00:00	0	00:00:00	0	00:00:00	0	00:00:00	0	00:00:00	0	00:00:00
ISO_0_0_0_	ISO	0	0	32									00:00:00	0	0	0	0	0	0	0	00:00:00	0	00:00:00	0	00:00:00	0	00:00:00	0	00:00:00	0	00:00:00	0	00:00:00
ISO_0_0_0_	ISO	0	0	33									00:00:00	0	0	0	0	0	0	0	00:00:00	0	00:00:00	0	00:00:00	0	00:00:00	0	00:00:00	0	00:00:00	0	00:00:00
ISO_0_0_0_	ISO	0	0	34									00:00:00	0	0	0	0	0	0	0	00:00:00	0	00:00:00	0	00:00:00	0	00:00:00	0	00:00:00	0	00:00:00	0	00:00:00
ISO_0_0_0_	ISO	0	0	35									00:00:00	0	0	0	0	0	0	0	00:00:00	0	00:00:00	0	00:00:00	0	00:00:00	0	00:00:00	0	00:00:00	0	00:00:00
ISO_0_0_0_	ISO	0	0	36									00:00:00	0	0	0	0	0	0	0	00:00:00	0	00:00:00	0	00:00:00	0	00:00:00	0	00:00:00	0	00:00:00	0	00:00:00
ISO_0_0_0_	ISO	0	0	37									00:00:00	0	0	0	0	0	0	0	00:00:00	0	00:00:00	0	00:00:00	0	00:00:00	0	00:00:00	0	00:00:00	0	00:00:00
ISO_0_0_0_	ISO	0	0	38									00:00:00	0	0	0	0	0	0	0	00:00:00	0	00:00:00	0	00:00:00	0	00:00:00	0	00:00:00	0	00:00:00	0	00:00:00
ISO_0_0_0_	ISO	0	0	39									00:00:00	0	0	0	0	0	0	0	00:00:00	0	00:00:00	0	00:00:00	0	00:00:00	0	00:00:00	0	00:00:00	0	00:00:00
ISO_0_0_0_	ISO	0	0	40									00:00:00	0	0	0	0	0	0	0	00:00:00	0	00:00:00	0	00:00:00	0	00:00:00	0	00:00:00	0	00:00:00	0	00:00:00
ISO_0_0_0_	ISO	0	0	41									00:00:00	0	0	0	0	0	0	0	00:00:00	0	00:00:00	0	00:00:00	0	00:00:00	0	00:00:00	0	00:00:00	0	00:00:00
ISO_0_0_0_	ISO	0	0	42									00:00:00	0	0	0	0	0	0	0	00:00:00	0	00:00:00	0	00:00:00	0	00:00:00	0	00:00:00	0	00:00:00	0	00:00:00
ISO_0_0_0_	ISO	0	0	43									00:00:00	0	0	0	0	0	0	0	00:00:00	0	00:00:00	0	00:00:00	0	00:00:00	0	00:00:00	0	00:00:00	0	00:00:00
ISO_0_0_0_	ISO	0	0	44									00:00:00	0	0	0	0	0	0	0	00:00:00	0	00:00:00	0	00:00:00	0	00:00:00	0	00:00:00	0	00:00:00	0	00:00:00
ISO_0_0_0_	ISO	0	0	45									00:00:00	0	0	0	0	0	0	0	00:00:00	0	00:00:00	0	00:00:00	0	00:00:00	0	00:00:00	0	00:00:00	0	00:00:00
ISO_0_0_0_	ISO	0	0	46									00:00:00	0	0	0	0	0	0	0	00:00:00	0	00:00:00	0	00:00:00	0	00:00:00	0	00:00:00	0	00:00:00	0	00:00:00
ISO_0_0_0_ZMCB	ISO	0	0	47	ZMCB								00:00:00	0	0	0	0	0	0	0	00:00:00	0	00:00:00	0	00:00:00	0	00:00:00	0	00:00:00	0	00:00:00	0	00:00:00
ISO_0_0_0_BD_2	ISO	0	0	48	BD_2								00:00:00	0	0	0	0	0	0	0	00:00:00	0	00:00:00	0	00:00:00	0	00:00:00	0	00:00:00	0	00:00:00	0	00:00:00
ISO____	ISO			1								1			0
ISO_0_0_0_	ISO	0	0	2								0.1	00:00:00	0	0	0	0	0	0	0	00:00:00	0	00:00:00	0	00:00:00	0	00:00:00	0	00:00:00	0	00:00:00	0	00:00:00
ISO_0_0_0_	ISO	0	0	3								0.01	00:00:00	0	0	0	0	0	0	0	00:00:00	0	00:00:00	0	00:00:00	0	00:00:00	0	00:00:00	0	00:00:00	0	00:00:00
ISO_0_0_0_	ISO	0	0	4								0.001	00:00:00	0	0	0	0	0	0	0	00:00:00	0	00:00:00	0	00:00:00	0	00:00:00	0	00:00:00	0	00:00:00	0	00:00:00
ISO_0_0_0_	ISO	0	0	5								0.0001	00:00:00	0	0	0	0	0	0	0	00:00:00	0	00:00:00	0	00:00:00	0	00:00:00	0	00:00:00	0	00:00:00	0	00:00:00
ISO_0_0_0_	ISO	0	0	6								NTC	00:00:00	0	0	0	0	0	0	0	00:00:00	0	00:00:00	0	00:00:00	0	00:00:00	0	00:00:00	0	00:00:00	0	00:00:00
ISO_0_0_0_	ISO	0	0	7									00:00:00	0	0	0	0	0	0	0	00:00:00	0	00:00:00	0	00:00:00	0	00:00:00	0	00:00:00	0	00:00:00	0	00:00:00
ISO_0_0_0_	ISO	0	0	8							delta ct:	date:	00:00:00	0	0	0	0	0	0	0	00:00:00	0	00:00:00	0	00:00:00	0	00:00:00	0	00:00:00	0	00:00:00	0	00:00:00
ISO_0_0_0_	ISO	0	0	9							0		00:00:00	0	0	0	0	0	0	0	00:00:00	0	00:00:00	0	00:00:00	0	00:00:00	0	00:00:00	0	00:00:00	0	00:00:00
ISO_0_0_0_	ISO	0	0	10							0		00:00:00	0	0	0	0	0	0	0	00:00:00	0	00:00:00	0	00:00:00	0	00:00:00	0	00:00:00	0	00:00:00	0	00:00:00
ISO_0_0_0_	ISO	0	0	11							0		00:00:00	0	0	0	0	0	0	0	00:00:00	0	00:00:00	0	00:00:00	0	00:00:00	0	00:00:00	0	00:00:00	0	00:00:00
ISO_0_0_0_	ISO	0	0	12							0		00:00:00	0	0	0	0	0	0	0	00:00:00	0	00:00:00	0	00:00:00	0	00:00:00	0	00:00:00	0	00:00:00	0	00:00:00
ISO_0_0_0_	ISO	0	0	13									00:00:00	0	0	0	0	0	0	0	00:00:00	0	00:00:00	0	00:00:00	0	00:00:00	0	00:00:00	0	00:00:00	0	00:00:00
ISO_0_0_0_	ISO	0	0	14									00:00:00	0	0	0	0	0	0	0	00:00:00	0	00:00:00	0	00:00:00	0	00:00:00	0	00:00:00	0	00:00:00	0	00:00:00
ISO_0_0_0_	ISO	0	0	15									00:00:00	0	0	0	0	0	0	0	00:00:00	0	00:00:00	0	00:00:00	0	00:00:00	0	00:00:00	0	00:00:00	0	00:00:00
ISO_0_0_0_	ISO	0	0	16									00:00:00	0	0	0	0	0	0	0	00:00:00	0	00:00:00	0	00:00:00	0	00:00:00	0	00:00:00	0	00:00:00	0	00:00:00
ISO_0_0_0_	ISO	0	0	17									00:00:00	0	0	0	0	0	0	0	00:00:00	0	00:00:00	0	00:00:00	0	00:00:00	0	00:00:00	0	00:00:00	0	00:00:00
ISO_0_0_0_	ISO	0	0	18									00:00:00	0	0	0	0	0	0	0	00:00:00	0	00:00:00	0	00:00:00	0	00:00:00	0	00:00:00	0	00:00:00	0	00:00:00
ISO_0_0_0_	ISO	0	0	19									00:00:00	0	0	0	0	0	0	0	00:00:00	0	00:00:00	0	00:00:00	0	00:00:00	0	00:00:00	0	00:00:00	0	00:00:00
ISO_0_0_0_	ISO	0	0	20									00:00:00	0	0	0	0	0	0	0	00:00:00	0	00:00:00	0	00:00:00	0	00:00:00	0	00:00:00	0	00:00:00	0	00:00:00
ISO_0_0_0_	ISO	0	0	21									00:00:00	0	0	0	0	0	0	0	00:00:00	0	00:00:00	0	00:00:00	0	00:00:00	0	00:00:00	0	00:00:00	0	00:00:00
ISO_0_0_0_	ISO	0	0	22									00:00:00	0	0	0	0	0	0	0	00:00:00	0	00:00:00	0	00:00:00	0	00:00:00	0	00:00:00	0	00:00:00	0	00:00:00
ISO_0_0_0_	ISO	0	0	23									00:00:00	0	0	0	0	0	0	0	00:00:00	0	00:00:00	0	00:00:00	0	00:00:00	0	00:00:00	0	00:00:00	0	00:00:00
ISO_0_0_0_BD_1	ISO	0	0	24	BD_1								00:00:00	0	0	0	0	0	0	0	00:00:00	0	00:00:00	0	00:00:00	0	00:00:00	0	00:00:00	0	00:00:00	0	00:00:00
ISO_0_0_0_	ISO	0	0	25									00:00:00	0	0	0	0	0	0	0	00:00:00	0	00:00:00	0	00:00:00	0	00:00:00	0	00:00:00	0	00:00:00	0	00:00:00
ISO_0_0_0_	ISO	0	0	26									00:00:00	0	0	0	0	0	0	0	00:00:00	0	00:00:00	0	00:00:00	0	00:00:00	0	00:00:00	0	00:00:00	0	00:00:00
ISO_0_0_0_	ISO	0	0	27									00:00:00	0	0	0	0	0	0	0	00:00:00	0	00:00:00	0	00:00:00	0	00:00:00	0	00:00:00	0	00:00:00	0	00:00:00
ISO_0_0_0_	ISO	0	0	28									00:00:00	0	0	0	0	0	0	0	00:00:00	0	00:00:00	0	00:00:00	0	00:00:00	0	00:00:00	0	00:00:00	0	00:00:00
ISO_0_0_0_	ISO	0	0	29									00:00:00	0	0	0	0	0	0	0	00:00:00	0	00:00:00	0	00:00:00	0	00:00:00	0	00:00:00	0	00:00:00	0	00:00:00
ISO_0_0_0_	ISO	0	0	30									00:00:00	0	0	0	0	0	0	0	00:00:00	0	00:00:00	0	00:00:00	0	00:00:00	0	00:00:00	0	00:00:00	0	00:00:00
ISO_0_0_0_	ISO	0	0	31									00:00:00	0	0	0	0	0	0	0	00:00:00	0	00:00:00	0	00:00:00	0	00:00:00	0	00:00:00	0	00:00:00	0	00:00:00
ISO_0_0_0_	ISO	0	0	32									00:00:00	0	0	0	0	0	0	0	00:00:00	0	00:00:00	0	00:00:00	0	00:00:00	0	00:00:00	0	00:00:00	0	00:00:00
ISO_0_0_0_	ISO	0	0	33									00:00:00	0	0	0	0	0	0	0	00:00:00	0	00:00:00	0	00:00:00	0	00:00:00	0	00:00:00	0	00:00:00	0	00:00:00
ISO_0_0_0_	ISO	0	0	34									00:00:00	0	0	0	0	0	0	0	00:00:00	0	00:00:00	0	00:00:00	0	00:00:00	0	00:00:00	0	00:00:00	0	00:00:00
ISO_0_0_0_	ISO	0	0	35									00:00:00	0	0	0	0	0	0	0	00:00:00	0	00:00:00	0	00:00:00	0	00:00:00	0	00:00:00	0	00:00:00	0	00:00:00
ISO_0_0_0_	ISO	0	0	36									00:00:00	0	0	0	0	0	0	0	00:00:00	0	00:00:00	0	00:00:00	0	00:00:00	0	00:00:00	0	00:00:00	0	00:00:00
ISO_0_0_0_	ISO	0	0	37									00:00:00	0	0	0	0	0	0	0	00:00:00	0	00:00:00	0	00:00:00	0	00:00:00	0	00:00:00	0	00:00:00	0	00:00:00
ISO_0_0_0_	ISO	0	0	38									00:00:00	0	0	0	0	0	0	0	00:00:00	0	00:00:00	0	00:00:00	0	00:00:00	0	00:00:00	0	00:00:00	0	00:00:00
ISO_0_0_0_	ISO	0	0	39									00:00:00	0	0	0	0	0	0	0	00:00:00	0	00:00:00	0	00:00:00	0	00:00:00	0	00:00:00	0	00:00:00	0	00:00:00
ISO_0_0_0_	ISO	0	0	40									00:00:00	0	0	0	0	0	0	0	00:00:00	0	00:00:00	0	00:00:00	0	00:00:00	0	00:00:00	0	00:00:00	0	00:00:00
ISO_0_0_0_	ISO	0	0	41									00:00:00	0	0	0	0	0	0	0	00:00:00	0	00:00:00	0	00:00:00	0	00:00:00	0	00:00:00	0	00:00:00	0	00:00:00
ISO_0_0_0_	ISO	0	0	42									00:00:00	0	0	0	0	0	0	0	00:00:00	0	00:00:00	0	00:00:00	0	00:00:00	0	00:00:00	0	00:00:00	0	00:00:00
ISO_0_0_0_	ISO	0	0	43									00:00:00	0	0	0	0	0	0	0	00:00:00	0	00:00:00	0	00:00:00	0	00:00:00	0	00:00:00	0	00:00:00	0	00:00:00
ISO_0_0_0_	ISO	0	0	44									00:00:00	0	0	0	0	0	0	0	00:00:00	0	00:00:00	0	00:00:00	0	00:00:00	0	00:00:00	0	00:00:00	0	00:00:00
ISO_0_0_0_	ISO	0	0	45									00:00:00	0	0	0	0	0	0	0	00:00:00	0	00:00:00	0	00:00:00	0	00:00:00	0	00:00:00	0	00:00:00	0	00:00:00
ISO_0_0_0_	ISO	0	0	46									00:00:00	0	0	0	0	0	0	0	00:00:00	0	00:00:00	0	00:00:00	0	00:00:00	0	00:00:00	0	00:00:00	0	00:00:00
ISO_0_0_0_ZMCB	ISO	0	0	47	ZMCB								00:00:00	0	0	0	0	0	0	0	00:00:00	0	00:00:00	0	00:00:00	0	00:00:00	0	00:00:00	0	00:00:00	0	00:00:00
ISO_0_0_0_BD_2	ISO	0	0	48	BD_2								00:00:00	0	0	0	0	0	0	0	00:00:00	0	00:00:00	0	00:00:00	0	00:00:00	0	00:00:00	0	00:00:00	0	00:00:00
ISO____	ISO			1								1			0
ISO_0_0_0_	ISO	0	0	2								0.1	00:00:00	0	0	0	0	0	0	0	00:00:00	0	00:00:00	0	00:00:00	0	00:00:00	0	00:00:00	0	00:00:00	0	00:00:00
ISO_0_0_0_	ISO	0	0	3								0.01	00:00:00	0	0	0	0	0	0	0	00:00:00	0	00:00:00	0	00:00:00	0	00:00:00	0	00:00:00	0	00:00:00	0	00:00:00
ISO_0_0_0_	ISO	0	0	4								0.001	00:00:00	0	0	0	0	0	0	0	00:00:00	0	00:00:00	0	00:00:00	0	00:00:00	0	00:00:00	0	00:00:00	0	00:00:00
ISO_0_0_0_	ISO	0	0	5								0.0001	00:00:00	0	0	0	0	0	0	0	00:00:00	0	00:00:00	0	00:00:00	0	00:00:00	0	00:00:00	0	00:00:00	0	00:00:00
ISO_0_0_0_	ISO	0	0	6								NTC	00:00:00	0	0	0	0	0	0	0	00:00:00	0	00:00:00	0	00:00:00	0	00:00:00	0	00:00:00	0	00:00:00	0	00:00:00
ISO_0_0_0_	ISO	0	0	7									00:00:00	0	0	0	0	0	0	0	00:00:00	0	00:00:00	0	00:00:00	0	00:00:00	0	00:00:00	0	00:00:00	0	00:00:00
ISO_0_0_0_	ISO	0	0	8							delta ct:	date:	00:00:00	0	0	0	0	0	0	0	00:00:00	0	00:00:00	0	00:00:00	0	00:00:00	0	00:00:00	0	00:00:00	0	00:00:00
ISO_0_0_0_	ISO	0	0	9							0		00:00:00	0	0	0	0	0	0	0	00:00:00	0	00:00:00	0	00:00:00	0	00:00:00	0	00:00:00	0	00:00:00	0	00:00:00
ISO_0_0_0_	ISO	0	0	10							0		00:00:00	0	0	0	0	0	0	0	00:00:00	0	00:00:00	0	00:00:00	0	00:00:00	0	00:00:00	0	00:00:00	0	00:00:00
ISO_0_0_0_	ISO	0	0	11							0		00:00:00	0	0	0	0	0	0	0	00:00:00	0	00:00:00	0	00:00:00	0	00:00:00	0	00:00:00	0	00:00:00	0	00:00:00
ISO_0_0_0_	ISO	0	0	12							0		00:00:00	0	0	0	0	0	0	0	00:00:00	0	00:00:00	0	00:00:00	0	00:00:00	0	00:00:00	0	00:00:00	0	00:00:00
ISO_0_0_0_	ISO	0	0	13									00:00:00	0	0	0	0	0	0	0	00:00:00	0	00:00:00	0	00:00:00	0	00:00:00	0	00:00:00	0	00:00:00	0	00:00:00
ISO_0_0_0_	ISO	0	0	14									00:00:00	0	0	0	0	0	0	0	00:00:00	0	00:00:00	0	00:00:00	0	00:00:00	0	00:00:00	0	00:00:00	0	00:00:00
ISO_0_0_0_	ISO	0	0	15									00:00:00	0	0	0	0	0	0	0	00:00:00	0	00:00:00	0	00:00:00	0	00:00:00	0	00:00:00	0	00:00:00	0	00:00:00
ISO_0_0_0_	ISO	0	0	16									00:00:00	0	0	0	0	0	0	0	00:00:00	0	00:00:00	0	00:00:00	0	00:00:00	0	00:00:00	0	00:00:00	0	00:00:00
ISO_0_0_0_	ISO	0	0	17									00:00:00	0	0	0	0	0	0	0	00:00:00	0	00:00:00	0	00:00:00	0	00:00:00	0	00:00:00	0	00:00:00	0	00:00:00
ISO_0_0_0_	ISO	0	0	18									00:00:00	0	0	0	0	0	0	0	00:00:00	0	00:00:00	0	00:00:00	0	00:00:00	0	00:00:00	0	00:00:00	0	00:00:00
ISO_0_0_0_	ISO	0	0	19									00:00:00	0	0	0	0	0	0	0	00:00:00	0	00:00:00	0	00:00:00	0	00:00:00	0	00:00:00	0	00:00:00	0	00:00:00
ISO_0_0_0_	ISO	0	0	20									00:00:00	0	0	0	0	0	0	0	00:00:00	0	00:00:00	0	00:00:00	0	00:00:00	0	00:00:00	0	00:00:00	0	00:00:00
ISO_0_0_0_	ISO	0	0	21									00:00:00	0	0	0	0	0	0	0	00:00:00	0	00:00:00	0	00:00:00	0	00:00:00	0	00:00:00	0	00:00:00	0	00:00:00
ISO_0_0_0_	ISO	0	0	22									00:00:00	0	0	0	0	0	0	0	00:00:00	0	00:00:00	0	00:00:00	0	00:00:00	0	00:00:00	0	00:00:00	0	00:00:00
ISO_0_0_0_	ISO	0	0	23									00:00:00	0	0	0	0	0	0	0	00:00:00	0	00:00:00	0	00:00:00	0	00:00:00	0	00:00:00	0	00:00:00	0	00:00:00
ISO_0_0_0_BD_1	ISO	0	0	24	BD_1								00:00:00	0	0	0	0	0	0	0	00:00:00	0	00:00:00	0	00:00:00	0	00:00:00	0	00:00:00	0	00:00:00	0	00:00:00
ISO_0_0_0_	ISO	0	0	25									00:00:00	0	0	0	0	0	0	0	00:00:00	0	00:00:00	0	00:00:00	0	00:00:00	0	00:00:00	0	00:00:00	0	00:00:00
ISO_0_0_0_	ISO	0	0	26									00:00:00	0	0	0	0	0	0	0	00:00:00	0	00:00:00	0	00:00:00	0	00:00:00	0	00:00:00	0	00:00:00	0	00:00:00
ISO_0_0_0_	ISO	0	0	27									00:00:00	0	0	0	0	0	0	0	00:00:00	0	00:00:00	0	00:00:00	0	00:00:00	0	00:00:00	0	00:00:00	0	00:00:00
ISO_0_0_0_	ISO	0	0	28									00:00:00	0	0	0	0	0	0	0	00:00:00	0	00:00:00	0	00:00:00	0	00:00:00	0	00:00:00	0	00:00:00	0	00:00:00
ISO_0_0_0_	ISO	0	0	29									00:00:00	0	0	0	0	0	0	0	00:00:00	0	00:00:00	0	00:00:00	0	00:00:00	0	00:00:00	0	00:00:00	0	00:00:00
ISO_0_0_0_	ISO	0	0	30									00:00:00	0	0	0	0	0	0	0	00:00:00	0	00:00:00	0	00:00:00	0	00:00:00	0	00:00:00	0	00:00:00	0	00:00:00
ISO_0_0_0_	ISO	0	0	31									00:00:00	0	0	0	0	0	0	0	00:00:00	0	00:00:00	0	00:00:00	0	00:00:00	0	00:00:00	0	00:00:00	0	00:00:00
ISO_0_0_0_	ISO	0	0	32									00:00:00	0	0	0	0	0	0	0	00:00:00	0	00:00:00	0	00:00:00	0	00:00:00	0	00:00:00	0	00:00:00	0	00:00:00
ISO_0_0_0_	ISO	0	0	33									00:00:00	0	0	0	0	0	0	0	00:00:00	0	00:00:00	0	00:00:00	0	00:00:00	0	00:00:00	0	00:00:00	0	00:00:00
ISO_0_0_0_	ISO	0	0	34									00:00:00	0	0	0	0	0	0	0	00:00:00	0	00:00:00	0	00:00:00	0	00:00:00	0	00:00:00	0	00:00:00	0	00:00:00
ISO_0_0_0_	ISO	0	0	35									00:00:00	0	0	0	0	0	0	0	00:00:00	0	00:00:00	0	00:00:00	0	00:00:00	0	00:00:00	0	00:00:00	0	00:00:00
ISO_0_0_0_	ISO	0	0	36									00:00:00	0	0	0	0	0	0	0	00:00:00	0	00:00:00	0	00:00:00	0	00:00:00	0	00:00:00	0	00:00:00	0	00:00:00
ISO_0_0_0_	ISO	0	0	37									00:00:00	0	0	0	0	0	0	0	00:00:00	0	00:00:00	0	00:00:00	0	00:00:00	0	00:00:00	0	00:00:00	0	00:00:00
ISO_0_0_0_	ISO	0	0	38									00:00:00	0	0	0	0	0	0	0	00:00:00	0	00:00:00	0	00:00:00	0	00:00:00	0	00:00:00	0	00:00:00	0	00:00:00
ISO_0_0_0_	ISO	0	0	39									00:00:00	0	0	0	0	0	0	0	00:00:00	0	00:00:00	0	00:00:00	0	00:00:00	0	00:00:00	0	00:00:00	0	00:00:00
ISO_0_0_0_	ISO	0	0	40									00:00:00	0	0	0	0	0	0	0	00:00:00	0	00:00:00	0	00:00:00	0	00:00:00	0	00:00:00	0	00:00:00	0	00:00:00
ISO_0_0_0_	ISO	0	0	41									00:00:00	0	0	0	0	0	0	0	00:00:00	0	00:00:00	0	00:00:00	0	00:00:00	0	00:00:00	0	00:00:00	0	00:00:00
ISO_0_0_0_	ISO	0	0	42									00:00:00	0	0	0	0	0	0	0	00:00:00	0	00:00:00	0	00:00:00	0	00:00:00	0	00:00:00	0	00:00:00	0	00:00:00
ISO_0_0_0_	ISO	0	0	43									00:00:00	0	0	0	0	0	0	0	00:00:00	0	00:00:00	0	00:00:00	0	00:00:00	0	00:00:00	0	00:00:00	0	00:00:00
ISO_0_0_0_	ISO	0	0	44									00:00:00	0	0	0	0	0	0	0	00:00:00	0	00:00:00	0	00:00:00	0	00:00:00	0	00:00:00	0	00:00:00	0	00:00:00
ISO_0_0_0_	ISO	0	0	45									00:00:00	0	0	0	0	0	0	0	00:00:00	0	00:00:00	0	00:00:00	0	00:00:00	0	00:00:00	0	00:00:00	0	00:00:00
ISO_0_0_0_	ISO	0	0	46									00:00:00	0	0	0	0	0	0	0	00:00:00	0	00:00:00	0	00:00:00	0	00:00:00	0	00:00:00	0	00:00:00	0	00:00:00
ISO_0_0_0_ZMCB	ISO	0	0	47	ZMCB								00:00:00	0	0	0	0	0	0	0	00:00:00	0	00:00:00	0	00:00:00	0	00:00:00	0	00:00:00	0	00:00:00	0	00:00:00
ISO_0_0_0_BD_2	ISO	0	0	48	BD_2								00:00:00	0	0	0	0	0	0	0	00:00:00	0	00:00:00	0	00:00:00	0	00:00:00	0	00:00:00	0	00:00:00	0	00:00:00
ISO____	ISO			1								1			0
ISO_0_0_0_	ISO	0	0	2								0.1	00:00:00	0	0	0	0	0	0	0	00:00:00	0	00:00:00	0	00:00:00	0	00:00:00	0	00:00:00	0	00:00:00	0	00:00:00
ISO_0_0_0_	ISO	0	0	3								0.01	00:00:00	0	0	0	0	0	0	0	00:00:00	0	00:00:00	0	00:00:00	0	00:00:00	0	00:00:00	0	00:00:00	0	00:00:00
ISO_0_0_0_	ISO	0	0	4								0.001	00:00:00	0	0	0	0	0	0	0	00:00:00	0	00:00:00	0	00:00:00	0	00:00:00	0	00:00:00	0	00:00:00	0	00:00:00
ISO_0_0_0_	ISO	0	0	5								0.0001	00:00:00	0	0	0	0	0	0	0	00:00:00	0	00:00:00	0	00:00:00	0	00:00:00	0	00:00:00	0	00:00:00	0	00:00:00
ISO_0_0_0_	ISO	0	0	6								NTC	00:00:00	0	0	0	0	0	0	0	00:00:00	0	00:00:00	0	00:00:00	0	00:00:00	0	00:00:00	0	00:00:00	0	00:00:00
ISO_0_0_0_	ISO	0	0	7									00:00:00	0	0	0	0	0	0	0	00:00:00	0	00:00:00	0	00:00:00	0	00:00:00	0	00:00:00	0	00:00:00	0	00:00:00
ISO_0_0_0_	ISO	0	0	8							delta ct:	date:	00:00:00	0	0	0	0	0	0	0	00:00:00	0	00:00:00	0	00:00:00	0	00:00:00	0	00:00:00	0	00:00:00	0	00:00:00
ISO_0_0_0_	ISO	0	0	9							0		00:00:00	0	0	0	0	0	0	0	00:00:00	0	00:00:00	0	00:00:00	0	00:00:00	0	00:00:00	0	00:00:00	0	00:00:00
ISO_0_0_0_	ISO	0	0	10							0		00:00:00	0	0	0	0	0	0	0	00:00:00	0	00:00:00	0	00:00:00	0	00:00:00	0	00:00:00	0	00:00:00	0	00:00:00
ISO_0_0_0_	ISO	0	0	11							0		00:00:00	0	0	0	0	0	0	0	00:00:00	0	00:00:00	0	00:00:00	0	00:00:00	0	00:00:00	0	00:00:00	0	00:00:00
ISO_0_0_0_	ISO	0	0	12							0		00:00:00	0	0	0	0	0	0	0	00:00:00	0	00:00:00	0	00:00:00	0	00:00:00	0	00:00:00	0	00:00:00	0	00:00:00
ISO_0_0_0_	ISO	0	0	13									00:00:00	0	0	0	0	0	0	0	00:00:00	0	00:00:00	0	00:00:00	0	00:00:00	0	00:00:00	0	00:00:00	0	00:00:00
ISO_0_0_0_	ISO	0	0	14									00:00:00	0	0	0	0	0	0	0	00:00:00	0	00:00:00	0	00:00:00	0	00:00:00	0	00:00:00	0	00:00:00	0	00:00:00
ISO_0_0_0_	ISO	0	0	15									00:00:00	0	0	0	0	0	0	0	00:00:00	0	00:00:00	0	00:00:00	0	00:00:00	0	00:00:00	0	00:00:00	0	00:00:00
ISO_0_0_0_	ISO	0	0	16									00:00:00	0	0	0	0	0	0	0	00:00:00	0	00:00:00	0	00:00:00	0	00:00:00	0	00:00:00	0	00:00:00	0	00:00:00
ISO_0_0_0_	ISO	0	0	17									00:00:00	0	0	0	0	0	0	0	00:00:00	0	00:00:00	0	00:00:00	0	00:00:00	0	00:00:00	0	00:00:00	0	00:00:00
ISO_0_0_0_	ISO	0	0	18									00:00:00	0	0	0	0	0	0	0	00:00:00	0	00:00:00	0	00:00:00	0	00:00:00	0	00:00:00	0	00:00:00	0	00:00:00
ISO_0_0_0_	ISO	0	0	19									00:00:00	0	0	0	0	0	0	0	00:00:00	0	00:00:00	0	00:00:00	0	00:00:00	0	00:00:00	0	00:00:00	0	00:00:00
ISO_0_0_0_	ISO	0	0	20									00:00:00	0	0	0	0	0	0	0	00:00:00	0	00:00:00	0	00:00:00	0	00:00:00	0	00:00:00	0	00:00:00	0	00:00:00
ISO_0_0_0_	ISO	0	0	21									00:00:00	0	0	0	0	0	0	0	00:00:00	0	00:00:00	0	00:00:00	0	00:00:00	0	00:00:00	0	00:00:00	0	00:00:00
ISO_0_0_0_	ISO	0	0	22									00:00:00	0	0	0	0	0	0	0	00:00:00	0	00:00:00	0	00:00:00	0	00:00:00	0	00:00:00	0	00:00:00	0	00:00:00
ISO_0_0_0_	ISO	0	0	23									00:00:00	0	0	0	0	0	0	0	00:00:00	0	00:00:00	0	00:00:00	0	00:00:00	0	00:00:00	0	00:00:00	0	00:00:00
ISO_0_0_0_BD_1	ISO	0	0	24	BD_1								00:00:00	0	0	0	0	0	0	0	00:00:00	0	00:00:00	0	00:00:00	0	00:00:00	0	00:00:00	0	00:00:00	0	00:00:00
ISO_0_0_0_	ISO	0	0	25									00:00:00	0	0	0	0	0	0	0	00:00:00	0	00:00:00	0	00:00:00	0	00:00:00	0	00:00:00	0	00:00:00	0	00:00:00
ISO_0_0_0_	ISO	0	0	26									00:00:00	0	0	0	0	0	0	0	00:00:00	0	00:00:00	0	00:00:00	0	00:00:00	0	00:00:00	0	00:00:00	0	00:00:00
ISO_0_0_0_	ISO	0	0	27									00:00:00	0	0	0	0	0	0	0	00:00:00	0	00:00:00	0	00:00:00	0	00:00:00	0	00:00:00	0	00:00:00	0	00:00:00
ISO_0_0_0_	ISO	0	0	28									00:00:00	0	0	0	0	0	0	0	00:00:00	0	00:00:00	0	00:00:00	0	00:00:00	0	00:00:00	0	00:00:00	0	00:00:00
ISO_0_0_0_	ISO	0	0	29									00:00:00	0	0	0	0	0	0	0	00:00:00	0	00:00:00	0	00:00:00	0	00:00:00	0	00:00:00	0	00:00:00	0	00:00:00
ISO_0_0_0_	ISO	0	0	30									00:00:00	0	0	0	0	0	0	0	00:00:00	0	00:00:00	0	00:00:00	0	00:00:00	0	00:00:00	0	00:00:00	0	00:00:00
ISO_0_0_0_	ISO	0	0	31									00:00:00	0	0	0	0	0	0	0	00:00:00	0	00:00:00	0	00:00:00	0	00:00:00	0	00:00:00	0	00:00:00	0	00:00:00
ISO_0_0_0_	ISO	0	0	32									00:00:00	0	0	0	0	0	0	0	00:00:00	0	00:00:00	0	00:00:00	0	00:00:00	0	00:00:00	0	00:00:00	0	00:00:00
ISO_0_0_0_	ISO	0	0	33									00:00:00	0	0	0	0	0	0	0	00:00:00	0	00:00:00	0	00:00:00	0	00:00:00	0	00:00:00	0	00:00:00	0	00:00:00
ISO_0_0_0_	ISO	0	0	34									00:00:00	0	0	0	0	0	0	0	00:00:00	0	00:00:00	0	00:00:00	0	00:00:00	0	00:00:00	0	00:00:00	0	00:00:00
ISO_0_0_0_	ISO	0	0	35									00:00:00	0	0	0	0	0	0	0	00:00:00	0	00:00:00	0	00:00:00	0	00:00:00	0	00:00:00	0	00:00:00	0	00:00:00
ISO_0_0_0_	ISO	0	0	36									00:00:00	0	0	0	0	0	0	0	00:00:00	0	00:00:00	0	00:00:00	0	00:00:00	0	00:00:00	0	00:00:00	0	00:00:00
ISO_0_0_0_	ISO	0	0	37									00:00:00	0	0	0	0	0	0	0	00:00:00	0	00:00:00	0	00:00:00	0	00:00:00	0	00:00:00	0	00:00:00	0	00:00:00
ISO_0_0_0_	ISO	0	0	38									00:00:00	0	0	0	0	0	0	0	00:00:00	0	00:00:00	0	00:00:00	0	00:00:00	0	00:00:00	0	00:00:00	0	00:00:00
ISO_0_0_0_	ISO	0	0	39									00:00:00	0	0	0	0	0	0	0	00:00:00	0	00:00:00	0	00:00:00	0	00:00:00	0	00:00:00	0	00:00:00	0	00:00:00
ISO_0_0_0_	ISO	0	0	40									00:00:00	0	0	0	0	0	0	0	00:00:00	0	00:00:00	0	00:00:00	0	00:00:00	0	00:00:00	0	00:00:00	0	00:00:00
ISO_0_0_0_	ISO	0	0	41									00:00:00	0	0	0	0	0	0	0	00:00:00	0	00:00:00	0	00:00:00	0	00:00:00	0	00:00:00	0	00:00:00	0	00:00:00
ISO_0_0_0_	ISO	0	0	42									00:00:00	0	0	0	0	0	0	0	00:00:00	0	00:00:00	0	00:00:00	0	00:00:00	0	00:00:00	0	00:00:00	0	00:00:00
ISO_0_0_0_	ISO	0	0	43									00:00:00	0	0	0	0	0	0	0	00:00:00	0	00:00:00	0	00:00:00	0	00:00:00	0	00:00:00	0	00:00:00	0	00:00:00
ISO_0_0_0_	ISO	0	0	44									00:00:00	0	0	0	0	0	0	0	00:00:00	0	00:00:00	0	00:00:00	0	00:00:00	0	00:00:00	0	00:00:00	0	00:00:00
ISO_0_0_0_	ISO	0	0	45									00:00:00	0	0	0	0	0	0	0	00:00:00	0	00:00:00	0	00:00:00	0	00:00:00	0	00:00:00	0	00:00:00	0	00:00:00
ISO_0_0_0_	ISO	0	0	46									00:00:00	0	0	0	0	0	0	0	00:00:00	0	00:00:00	0	00:00:00	0	00:00:00	0	00:00:00	0	00:00:00	0	00:00:00
ISO_0_0_0_ZMCB	ISO	0	0	47	ZMCB								00:00:00	0	0	0	0	0	0	0	00:00:00	0	00:00:00	0	00:00:00	0	00:00:00	0	00:00:00	0	00:00:00	0	00:00:00
ISO_0_0_0_BD_2	ISO	0	0	48	BD_2								00:00:00	0	0	0	0	0	0	0	00:00:00	0	00:00:00	0	00:00:00	0	00:00:00	0	00:00:00	0	00:00:00	0	00:00:00
ISO____	ISO			1								1			0
ISO_0_0_0_	ISO	0	0	2								0.1	00:00:00	0	0	0	0	0	0	0	00:00:00	0	00:00:00	0	00:00:00	0	00:00:00	0	00:00:00	0	00:00:00	0	00:00:00
ISO_0_0_0_	ISO	0	0	3								0.01	00:00:00	0	0	0	0	0	0	0	00:00:00	0	00:00:00	0	00:00:00	0	00:00:00	0	00:00:00	0	00:00:00	0	00:00:00
ISO_0_0_0_	ISO	0	0	4								0.001	00:00:00	0	0	0	0	0	0	0	00:00:00	0	00:00:00	0	00:00:00	0	00:00:00	0	00:00:00	0	00:00:00	0	00:00:00
ISO_0_0_0_	ISO	0	0	5								0.0001	00:00:00	0	0	0	0	0	0	0	00:00:00	0	00:00:00	0	00:00:00	0	00:00:00	0	00:00:00	0	00:00:00	0	00:00:00
ISO_0_0_0_	ISO	0	0	6								NTC	00:00:00	0	0	0	0	0	0	0	00:00:00	0	00:00:00	0	00:00:00	0	00:00:00	0	00:00:00	0	00:00:00	0	00:00:00
ISO_0_0_0_	ISO	0	0	7									00:00:00	0	0	0	0	0	0	0	00:00:00	0	00:00:00	0	00:00:00	0	00:00:00	0	00:00:00	0	00:00:00	0	00:00:00
ISO_0_0_0_	ISO	0	0	8							delta ct:	date:	00:00:00	0	0	0	0	0	0	0	00:00:00	0	00:00:00	0	00:00:00	0	00:00:00	0	00:00:00	0	00:00:00	0	00:00:00
ISO_0_0_0_	ISO	0	0	9							0		00:00:00	0	0	0	0	0	0	0	00:00:00	0	00:00:00	0	00:00:00	0	00:00:00	0	00:00:00	0	00:00:00	0	00:00:00
ISO_0_0_0_	ISO	0	0	10							0		00:00:00	0	0	0	0	0	0	0	00:00:00	0	00:00:00	0	00:00:00	0	00:00:00	0	00:00:00	0	00:00:00	0	00:00:00
ISO_0_0_0_	ISO	0	0	11							0		00:00:00	0	0	0	0	0	0	0	00:00:00	0	00:00:00	0	00:00:00	0	00:00:00	0	00:00:00	0	00:00:00	0	00:00:00
ISO_0_0_0_	ISO	0	0	12							0		00:00:00	0	0	0	0	0	0	0	00:00:00	0	00:00:00	0	00:00:00	0	00:00:00	0	00:00:00	0	00:00:00	0	00:00:00
ISO_0_0_0_	ISO	0	0	13									00:00:00	0	0	0	0	0	0	0	00:00:00	0	00:00:00	0	00:00:00	0	00:00:00	0	00:00:00	0	00:00:00	0	00:00:00
ISO_0_0_0_	ISO	0	0	14									00:00:00	0	0	0	0	0	0	0	00:00:00	0	00:00:00	0	00:00:00	0	00:00:00	0	00:00:00	0	00:00:00	0	00:00:00
ISO_0_0_0_	ISO	0	0	15									00:00:00	0	0	0	0	0	0	0	00:00:00	0	00:00:00	0	00:00:00	0	00:00:00	0	00:00:00	0	00:00:00	0	00:00:00
ISO_0_0_0_	ISO	0	0	16									00:00:00	0	0	0	0	0	0	0	00:00:00	0	00:00:00	0	00:00:00	0	00:00:00	0	00:00:00	0	00:00:00	0	00:00:00
ISO_0_0_0_	ISO	0	0	17									00:00:00	0	0	0	0	0	0	0	00:00:00	0	00:00:00	0	00:00:00	0	00:00:00	0	00:00:00	0	00:00:00	0	00:00:00
ISO_0_0_0_	ISO	0	0	18									00:00:00	0	0	0	0	0	0	0	00:00:00	0	00:00:00	0	00:00:00	0	00:00:00	0	00:00:00	0	00:00:00	0	00:00:00
ISO_0_0_0_	ISO	0	0	19									00:00:00	0	0	0	0	0	0	0	00:00:00	0	00:00:00	0	00:00:00	0	00:00:00	0	00:00:00	0	00:00:00	0	00:00:00
ISO_0_0_0_	ISO	0	0	20									00:00:00	0	0	0	0	0	0	0	00:00:00	0	00:00:00	0	00:00:00	0	00:00:00	0	00:00:00	0	00:00:00	0	00:00:00
ISO_0_0_0_	ISO	0	0	21									00:00:00	0	0	0	0	0	0	0	00:00:00	0	00:00:00	0	00:00:00	0	00:00:00	0	00:00:00	0	00:00:00	0	00:00:00
ISO_0_0_0_	ISO	0	0	22									00:00:00	0	0	0	0	0	0	0	00:00:00	0	00:00:00	0	00:00:00	0	00:00:00	0	00:00:00	0	00:00:00	0	00:00:00
ISO_0_0_0_	ISO	0	0	23									00:00:00	0	0	0	0	0	0	0	00:00:00	0	00:00:00	0	00:00:00	0	00:00:00	0	00:00:00	0	00:00:00	0	00:00:00
ISO_0_0_0_BD_1	ISO	0	0	24	BD_1								00:00:00	0	0	0	0	0	0	0	00:00:00	0	00:00:00	0	00:00:00	0	00:00:00	0	00:00:00	0	00:00:00	0	00:00:00
ISO_0_0_0_	ISO	0	0	25									00:00:00	0	0	0	0	0	0	0	00:00:00	0	00:00:00	0	00:00:00	0	00:00:00	0	00:00:00	0	00:00:00	0	00:00:00
ISO_0_0_0_	ISO	0	0	26									00:00:00	0	0	0	0	0	0	0	00:00:00	0	00:00:00	0	00:00:00	0	00:00:00	0	00:00:00	0	00:00:00	0	00:00:00
ISO_0_0_0_	ISO	0	0	27									00:00:00	0	0	0	0	0	0	0	00:00:00	0	00:00:00	0	00:00:00	0	00:00:00	0	00:00:00	0	00:00:00	0	00:00:00
ISO_0_0_0_	ISO	0	0	28									00:00:00	0	0	0	0	0	0	0	00:00:00	0	00:00:00	0	00:00:00	0	00:00:00	0	00:00:00	0	00:00:00	0	00:00:00
ISO_0_0_0_	ISO	0	0	29									00:00:00	0	0	0	0	0	0	0	00:00:00	0	00:00:00	0	00:00:00	0	00:00:00	0	00:00:00	0	00:00:00	0	00:00:00
ISO_0_0_0_	ISO	0	0	30									00:00:00	0	0	0	0	0	0	0	00:00:00	0	00:00:00	0	00:00:00	0	00:00:00	0	00:00:00	0	00:00:00	0	00:00:00
ISO_0_0_0_	ISO	0	0	31									00:00:00	0	0	0	0	0	0	0	00:00:00	0	00:00:00	0	00:00:00	0	00:00:00	0	00:00:00	0	00:00:00	0	00:00:00
ISO_0_0_0_	ISO	0	0	32									00:00:00	0	0	0	0	0	0	0	00:00:00	0	00:00:00	0	00:00:00	0	00:00:00	0	00:00:00	0	00:00:00	0	00:00:00
ISO_0_0_0_	ISO	0	0	33									00:00:00	0	0	0	0	0	0	0	00:00:00	0	00:00:00	0	00:00:00	0	00:00:00	0	00:00:00	0	00:00:00	0	00:00:00
ISO_0_0_0_	ISO	0	0	34									00:00:00	0	0	0	0	0	0	0	00:00:00	0	00:00:00	0	00:00:00	0	00:00:00	0	00:00:00	0	00:00:00	0	00:00:00
ISO_0_0_0_	ISO	0	0	35									00:00:00	0	0	0	0	0	0	0	00:00:00	0	00:00:00	0	00:00:00	0	00:00:00	0	00:00:00	0	00:00:00	0	00:00:00
ISO_0_0_0_	ISO	0	0	36									00:00:00	0	0	0	0	0	0	0	00:00:00	0	00:00:00	0	00:00:00	0	00:00:00	0	00:00:00	0	00:00:00	0	00:00:00
ISO_0_0_0_	ISO	0	0	37									00:00:00	0	0	0	0	0	0	0	00:00:00	0	00:00:00	0	00:00:00	0	00:00:00	0	00:00:00	0	00:00:00	0	00:00:00
ISO_0_0_0_	ISO	0	0	38									00:00:00	0	0	0	0	0	0	0	00:00:00	0	00:00:00	0	00:00:00	0	00:00:00	0	00:00:00	0	00:00:00	0	00:00:00
ISO_0_0_0_	ISO	0	0	39									00:00:00	0	0	0	0	0	0	0	00:00:00	0	00:00:00	0	00:00:00	0	00:00:00	0	00:00:00	0	00:00:00	0	00:00:00
ISO_0_0_0_	ISO	0	0	40									00:00:00	0	0	0	0	0	0	0	00:00:00	0	00:00:00	0	00:00:00	0	00:00:00	0	00:00:00	0	00:00:00	0	00:00:00
ISO_0_0_0_	ISO	0	0	41									00:00:00	0	0	0	0	0	0	0	00:00:00	0	00:00:00	0	00:00:00	0	00:00:00	0	00:00:00	0	00:00:00	0	00:00:00
ISO_0_0_0_	ISO	0	0	42									00:00:00	0	0	0	0	0	0	0	00:00:00	0	00:00:00	0	00:00:00	0	00:00:00	0	00:00:00	0	00:00:00	0	00:00:00
ISO_0_0_0_	ISO	0	0	43									00:00:00	0	0	0	0	0	0	0	00:00:00	0	00:00:00	0	00:00:00	0	00:00:00	0	00:00:00	0	00:00:00	0	00:00:00
ISO_0_0_0_	ISO	0	0	44									00:00:00	0	0	0	0	0	0	0	00:00:00	0	00:00:00	0	00:00:00	0	00:00:00	0	00:00:00	0	00:00:00	0	00:00:00
ISO_0_0_0_	ISO	0	0	45									00:00:00	0	0	0	0	0	0	0	00:00:00	0	00:00:00	0	00:00:00	0	00:00:00	0	00:00:00	0	00:00:00	0	00:00:00
ISO_0_0_0_	ISO	0	0	46									00:00:00	0	0	0	0	0	0	0	00:00:00	0	00:00:00	0	00:00:00	0	00:00:00	0	00:00:00	0	00:00:00	0	00:00:00
ISO_0_0_0_ZMCB	ISO	0	0	47	ZMCB								00:00:00	0	0	0	0	0	0	0	00:00:00	0	00:00:00	0	00:00:00	0	00:00:00	0	00:00:00	0	00:00:00	0	00:00:00
ISO_0_0_0_BD_2	ISO	0	0	48	BD_2								00:00:00	0	0	0	0	0	0	0	00:00:00	0	00:00:00	0	00:00:00	0	00:00:00	0	00:00:00	0	00:00:00	0	00:00:00

## Sheet: 16S QPCR setup
QPCR Setups
	1	2	3	4	5	6	7	8	9	10	11	12
A	ISO_1_OP__	ISO_1_OP_0_	ISO_1_OP_0_	ISO_1_OP_0_	ISO_1_OP_0_	ISO_1_OP_0_	ISO_1_OP_0_	ISO_1_OP_0_	ISO_1_OP_0_	ISO_1_OP_0_	ISO_1_OP_0_	ISO_1_OP_0_		16S	1x	57	lot.nr.
B	ISO_1_OP_0_	ISO_1_OP_0_	ISO_1_OP_0_	ISO_1_OP_0_	ISO_1_OP_0_	ISO_1_OP_0_	ISO_1_OP_0_	ISO_1_OP_0_	ISO_1_OP_0_	ISO_1_OP_0_	ISO_1_OP_0_	ISO_1_OP_0_BD_1		MMX	12.5	712.5
C	ISO_1_OP_0_	ISO_1_OP_0_	ISO_1_OP_0_	ISO_1_OP_0_	ISO_1_OP_0_	ISO_1_OP_0_	ISO_1_OP_0_	ISO_1_OP_0_	ISO_1_OP_0_	ISO_1_OP_0_	ISO_1_OP_0_	ISO_1_OP_0_		FRP	1	57
D	ISO_1_OP_0_	ISO_1_OP_0_	ISO_1_OP_0_	ISO_1_OP_0_	ISO_1_OP_0_	ISO_1_OP_0_	ISO_1_OP_0_	ISO_1_OP_0_	ISO_1_OP_0_	ISO_1_OP_0_	ISO_1_OP_0_ZMCB	ISO_1_OP_0_BD_2		H20	6.5	370.5
E
F
G
H	1	0.1	0.01	0.001	0.0001	NTC
	1	2	3	4	5	6	7	8	9	10	11	12
A	ISO____	ISO_0_0_0_	ISO_0_0_0_	ISO_0_0_0_	ISO_0_0_0_	ISO_0_0_0_	ISO_0_0_0_	ISO_0_0_0_	ISO_0_0_0_	ISO_0_0_0_	ISO_0_0_0_	ISO_0_0_0_		16S	1x	57	lot.nr.
B	ISO_0_0_0_	ISO_0_0_0_	ISO_0_0_0_	ISO_0_0_0_	ISO_0_0_0_	ISO_0_0_0_	ISO_0_0_0_	ISO_0_0_0_	ISO_0_0_0_	ISO_0_0_0_	ISO_0_0_0_	ISO_0_0_0_BD_1		MMX	12.5	712.5
C	ISO_0_0_0_	ISO_0_0_0_	ISO_0_0_0_	ISO_0_0_0_	ISO_0_0_0_	ISO_0_0_0_	ISO_0_0_0_	ISO_0_0_0_	ISO_0_0_0_	ISO_0_0_0_	ISO_0_0_0_	ISO_0_0_0_		FRP	1	57
D	ISO_0_0_0_	ISO_0_0_0_	ISO_0_0_0_	ISO_0_0_0_	ISO_0_0_0_	ISO_0_0_0_	ISO_0_0_0_	ISO_0_0_0_	ISO_0_0_0_	ISO_0_0_0_	ISO_0_0_0_ZMCB	ISO_0_0_0_BD_2		H20	6.5	370.5
E
F
G
H	1	0.1	0.01	0.001	0.0001	NTC
	1	2	3	4	5	6	7	8	9	10	11	12
A	ISO____	ISO_0_0_0_	ISO_0_0_0_	ISO_0_0_0_	ISO_0_0_0_	ISO_0_0_0_	ISO_0_0_0_	ISO_0_0_0_	ISO_0_0_0_	ISO_0_0_0_	ISO_0_0_0_	ISO_0_0_0_		16S	1x	57	lot.nr.
B	ISO_0_0_0_	ISO_0_0_0_	ISO_0_0_0_	ISO_0_0_0_	ISO_0_0_0_	ISO_0_0_0_	ISO_0_0_0_	ISO_0_0_0_	ISO_0_0_0_	ISO_0_0_0_	ISO_0_0_0_	ISO_0_0_0_BD_1		MMX	12.5	712.5
C	ISO_0_0_0_	ISO_0_0_0_	ISO_0_0_0_	ISO_0_0_0_	ISO_0_0_0_	ISO_0_0_0_	ISO_0_0_0_	ISO_0_0_0_	ISO_0_0_0_	ISO_0_0_0_	ISO_0_0_0_	ISO_0_0_0_		FRP	1	57
D	ISO_0_0_0_	ISO_0_0_0_	ISO_0_0_0_	ISO_0_0_0_	ISO_0_0_0_	ISO_0_0_0_	ISO_0_0_0_	ISO_0_0_0_	ISO_0_0_0_	ISO_0_0_0_	ISO_0_0_0_ZMCB	ISO_0_0_0_BD_2		H20	6.5	370.5
E
F
G
H	1	0.1	0.01	0.001	0.0001	NTC
	1	2	3	4	5	6	7	8	9	10	11	12
A	ISO____	ISO_0_0_0_	ISO_0_0_0_	ISO_0_0_0_	ISO_0_0_0_	ISO_0_0_0_	ISO_0_0_0_	ISO_0_0_0_	ISO_0_0_0_	ISO_0_0_0_	ISO_0_0_0_	ISO_0_0_0_		16S	1x	54	lot.nr.
B	ISO_0_0_0_	ISO_0_0_0_	ISO_0_0_0_	ISO_0_0_0_	ISO_0_0_0_	ISO_0_0_0_	ISO_0_0_0_	ISO_0_0_0_	ISO_0_0_0_	ISO_0_0_0_	ISO_0_0_0_	ISO_0_0_0_BD_1		MMX	12.5	675
C	ISO_0_0_0_	ISO_0_0_0_	ISO_0_0_0_	ISO_0_0_0_	ISO_0_0_0_	ISO_0_0_0_	ISO_0_0_0_	ISO_0_0_0_	ISO_0_0_0_	ISO_0_0_0_	ISO_0_0_0_	ISO_0_0_0_		FRP	1	54
D	ISO_0_0_0_	ISO_0_0_0_	ISO_0_0_0_	ISO_0_0_0_	ISO_0_0_0_	ISO_0_0_0_	ISO_0_0_0_	ISO_0_0_0_	ISO_0_0_0_	ISO_0_0_0_	ISO_0_0_0_ZMCB	ISO_0_0_0_BD_2		H20	6.5	351
E
F
G
H	1	0.1	0.01	0.001	0.0001	NTC
	1	2	3	4	5	6	7	8	9	10	11	12
A	ISO____	ISO_0_0_0_	ISO_0_0_0_	ISO_0_0_0_	ISO_0_0_0_	ISO_0_0_0_	ISO_0_0_0_	ISO_0_0_0_	ISO_0_0_0_	ISO_0_0_0_	ISO_0_0_0_	ISO_0_0_0_		16S	1x	57	lot.nr.
B	ISO_0_0_0_	ISO_0_0_0_	ISO_0_0_0_	ISO_0_0_0_	ISO_0_0_0_	ISO_0_0_0_	ISO_0_0_0_	ISO_0_0_0_	ISO_0_0_0_	ISO_0_0_0_	ISO_0_0_0_	ISO_0_0_0_BD_1		MMX	12.5	712.5
C	ISO_0_0_0_	ISO_0_0_0_	ISO_0_0_0_	ISO_0_0_0_	ISO_0_0_0_	ISO_0_0_0_	ISO_0_0_0_	ISO_0_0_0_	ISO_0_0_0_	ISO_0_0_0_	ISO_0_0_0_	ISO_0_0_0_		FRP	1	57
D	ISO_0_0_0_	ISO_0_0_0_	ISO_0_0_0_	ISO_0_0_0_	ISO_0_0_0_	ISO_0_0_0_	ISO_0_0_0_	ISO_0_0_0_	ISO_0_0_0_	ISO_0_0_0_	ISO_0_0_0_ZMCB	ISO_0_0_0_BD_2		H20	6.5	370.5
E
F
G
H	1	0.1	0.01	0.001	0.0001	NTC
	1	2	3	4	5	6	7	8	9	10	11	12
A	ISO____	ISO_0_0_0_	ISO_0_0_0_	ISO_0_0_0_	ISO_0_0_0_	ISO_0_0_0_	ISO_0_0_0_	ISO_0_0_0_	ISO_0_0_0_	ISO_0_0_0_	ISO_0_0_0_	ISO_0_0_0_		16S	1x	57	lot.nr.
B	ISO_0_0_0_	ISO_0_0_0_	ISO_0_0_0_	ISO_0_0_0_	ISO_0_0_0_	ISO_0_0_0_	ISO_0_0_0_	ISO_0_0_0_	ISO_0_0_0_	ISO_0_0_0_	ISO_0_0_0_	ISO_0_0_0_BD_1		MMX	12.5	712.5
C	ISO_0_0_0_	ISO_0_0_0_	ISO_0_0_0_	ISO_0_0_0_	ISO_0_0_0_	ISO_0_0_0_	ISO_0_0_0_	ISO_0_0_0_	ISO_0_0_0_	ISO_0_0_0_	ISO_0_0_0_	ISO_0_0_0_		FRP	1	57
D	ISO_0_0_0_	ISO_0_0_0_	ISO_0_0_0_	ISO_0_0_0_	ISO_0_0_0_	ISO_0_0_0_	ISO_0_0_0_	ISO_0_0_0_	ISO_0_0_0_	ISO_0_0_0_	ISO_0_0_0_ZMCB	ISO_0_0_0_BD_2		H20	6.5	370.5
E
F
G
H	1	0.1	0.01	0.001	0.0001	NTC
	1	2	3	4	5	6	7	8	9	10	11	12
A	ISO____	ISO_0_0_0_	ISO_0_0_0_	ISO_0_0_0_	ISO_0_0_0_	ISO_0_0_0_	ISO_0_0_0_	ISO_0_0_0_	ISO_0_0_0_	ISO_0_0_0_	ISO_0_0_0_	ISO_0_0_0_		16S	1x	57	lot.nr.
B	ISO_0_0_0_	ISO_0_0_0_	ISO_0_0_0_	ISO_0_0_0_	ISO_0_0_0_	ISO_0_0_0_	ISO_0_0_0_	ISO_0_0_0_	ISO_0_0_0_	ISO_0_0_0_	ISO_0_0_0_	ISO_0_0_0_BD_1		MMX	12.5	712.5
C	ISO_0_0_0_	ISO_0_0_0_	ISO_0_0_0_	ISO_0_0_0_	ISO_0_0_0_	ISO_0_0_0_	ISO_0_0_0_	ISO_0_0_0_	ISO_0_0_0_	ISO_0_0_0_	ISO_0_0_0_	ISO_0_0_0_		FRP	1	57
D	ISO_0_0_0_	ISO_0_0_0_	ISO_0_0_0_	ISO_0_0_0_	ISO_0_0_0_	ISO_0_0_0_	ISO_0_0_0_	ISO_0_0_0_	ISO_0_0_0_	ISO_0_0_0_	ISO_0_0_0_ZMCB	ISO_0_0_0_BD_2		H20	6.5	370.5
E
F
G
H	1	0.1	0.01	0.001	0.0001	NTC
	1	2	3	4	5	6	7	8	9	10	11	12
A	ISO____	ISO_0_0_0_	ISO_0_0_0_	ISO_0_0_0_	ISO_0_0_0_	ISO_0_0_0_	ISO_0_0_0_	ISO_0_0_0_	ISO_0_0_0_	ISO_0_0_0_	ISO_0_0_0_	ISO_0_0_0_		16S	1x	57	lot.nr.
B	ISO_0_0_0_	ISO_0_0_0_	ISO_0_0_0_	ISO_0_0_0_	ISO_0_0_0_	ISO_0_0_0_	ISO_0_0_0_	ISO_0_0_0_	ISO_0_0_0_	ISO_0_0_0_	ISO_0_0_0_	ISO_0_0_0_BD_1		MMX	12.5	712.5
C	ISO_0_0_0_	ISO_0_0_0_	ISO_0_0_0_	ISO_0_0_0_	ISO_0_0_0_	ISO_0_0_0_	ISO_0_0_0_	ISO_0_0_0_	ISO_0_0_0_	ISO_0_0_0_	ISO_0_0_0_	ISO_0_0_0_		FRP	1	57
D	ISO_0_0_0_	ISO_0_0_0_	ISO_0_0_0_	ISO_0_0_0_	ISO_0_0_0_	ISO_0_0_0_	ISO_0_0_0_	ISO_0_0_0_	ISO_0_0_0_	ISO_0_0_0_	ISO_0_0_0_ZMCB	ISO_0_0_0_BD_2		H20	6.5	370.5
E
F
G
H	1	0.1	0.01	0.001	0.0001	NTC
	1	2	3	4	5	6	7	8	9	10	11	12
A	ISO____	ISO_0_0_0_	ISO_0_0_0_	ISO_0_0_0_	ISO_0_0_0_	ISO_0_0_0_	ISO_0_0_0_	ISO_0_0_0_	ISO_0_0_0_	ISO_0_0_0_	ISO_0_0_0_	ISO_0_0_0_		16S	1x	57	lot.nr.
B	ISO_0_0_0_	ISO_0_0_0_	ISO_0_0_0_	ISO_0_0_0_	ISO_0_0_0_	ISO_0_0_0_	ISO_0_0_0_	ISO_0_0_0_	ISO_0_0_0_	ISO_0_0_0_	ISO_0_0_0_	ISO_0_0_0_BD_1		MMX	12.5	712.5
C	ISO_0_0_0_	ISO_0_0_0_	ISO_0_0_0_	ISO_0_0_0_	ISO_0_0_0_	ISO_0_0_0_	ISO_0_0_0_	ISO_0_0_0_	ISO_0_0_0_	ISO_0_0_0_	ISO_0_0_0_	ISO_0_0_0_		FRP	1	57
D	ISO_0_0_0_	ISO_0_0_0_	ISO_0_0_0_	ISO_0_0_0_	ISO_0_0_0_	ISO_0_0_0_	ISO_0_0_0_	ISO_0_0_0_	ISO_0_0_0_	ISO_0_0_0_	ISO_0_0_0_ZMCB	ISO_0_0_0_BD_2		H20	6.5	370.5
E
F
G
H	1	0.1	0.01	0.001	0.0001	NTC
	1	2	3	4	5	6	7	8	9	10	11	12
A	ISO____	ISO_0_0_0_	ISO_0_0_0_	ISO_0_0_0_	ISO_0_0_0_	ISO_0_0_0_	ISO_0_0_0_	ISO_0_0_0_	ISO_0_0_0_	ISO_0_0_0_	ISO_0_0_0_	ISO_0_0_0_		16S	1x	57	lot.nr.
B	ISO_0_0_0_	ISO_0_0_0_	ISO_0_0_0_	ISO_0_0_0_	ISO_0_0_0_	ISO_0_0_0_	ISO_0_0_0_	ISO_0_0_0_	ISO_0_0_0_	ISO_0_0_0_	ISO_0_0_0_	ISO_0_0_0_BD_1		MMX	12.5	712.5
C	ISO_0_0_0_	ISO_0_0_0_	ISO_0_0_0_	ISO_0_0_0_	ISO_0_0_0_	ISO_0_0_0_	ISO_0_0_0_	ISO_0_0_0_	ISO_0_0_0_	ISO_0_0_0_	ISO_0_0_0_	ISO_0_0_0_		FRP	1	57
D	ISO_0_0_0_	ISO_0_0_0_	ISO_0_0_0_	ISO_0_0_0_	ISO_0_0_0_	ISO_0_0_0_	ISO_0_0_0_	ISO_0_0_0_	ISO_0_0_0_	ISO_0_0_0_	ISO_0_0_0_ZMCB	ISO_0_0_0_BD_2		H20	6.5	370.5
E
F
G
H	1	0.1	0.01	0.001	0.0001	NTC
	1	2	3	4	5	6	7	8	9	10	11	12
A	ISO_0_0_0_	ISO_0_0_0_	ISO_0_0_0_	ISO_0_0_0_	ISO_0_0_0_	ISO_0_0_0_	ISO_0_0_0_	ISO_0_0_0_	ISO_0_0_0_	ISO_0_0_0_	ISO_0_0_0_	ISO_0_0_0_		16S	1x	57	lot.nr.
B	ISO_0_0_0_BD_1	ISO_0_0_0_	ISO_0_0_0_	ISO_0_0_0_	ISO_0_0_0_	ISO_0_0_0_	ISO_0_0_0_	ISO_0_0_0_	ISO_0_0_0_	ISO_0_0_0_	ISO_0_0_0_	ISO_0_0_0_		MMX	12.5	712.5
C	ISO_0_0_0_	ISO_0_0_0_	ISO_0_0_0_	ISO_0_0_0_	ISO_0_0_0_	ISO_0_0_0_	ISO_0_0_0_	ISO_0_0_0_	ISO_0_0_0_	ISO_0_0_0_	ISO_0_0_0_	ISO_0_0_0_ZMCB		FRP	1	57
D	ISO_0_0_0_BD_2	ISO____	ISO_0_0_0_	ISO_0_0_0_	ISO_0_0_0_	ISO_0_0_0_	ISO_0_0_0_	ISO_0_0_0_	ISO_0_0_0_	ISO_0_0_0_	ISO_0_0_0_	ISO_0_0_0_		H20	6.5	370.5
E
F
G
H	1	0.1	0.01	0.001	0.0001	NTC
	1	2	3	4	5	6	7	8	9	10	11	12
A	ISO_0_0_0_	ISO_0_0_0_BD_1	ISO_0_0_0_	ISO_0_0_0_	ISO_0_0_0_	ISO_0_0_0_	ISO_0_0_0_	ISO_0_0_0_	ISO_0_0_0_	ISO_0_0_0_	ISO_0_0_0_	ISO_0_0_0_		16S	1x	57	lot.nr.
B	ISO_0_0_0_	ISO_0_0_0_	ISO_0_0_0_	ISO_0_0_0_	ISO_0_0_0_	ISO_0_0_0_	ISO_0_0_0_	ISO_0_0_0_	ISO_0_0_0_	ISO_0_0_0_	ISO_0_0_0_	ISO_0_0_0_		MMX	12.5	712.5
C	ISO_0_0_0_ZMCB	ISO_0_0_0_BD_2	ISO____	ISO_0_0_0_	ISO_0_0_0_	ISO_0_0_0_	ISO_0_0_0_	ISO_0_0_0_	ISO_0_0_0_	ISO_0_0_0_	ISO_0_0_0_	ISO_0_0_0_		FRP	1	57
D	ISO_0_0_0_	ISO_0_0_0_	ISO_0_0_0_	ISO_0_0_0_	ISO_0_0_0_	ISO_0_0_0_	ISO_0_0_0_	ISO_0_0_0_	ISO_0_0_0_	ISO_0_0_0_	ISO_0_0_0_	ISO_0_0_0_		H20	6.5	370.5
E
F
G
H	1	0.1	0.01	0.001	0.0001	NTC

## Sheet: Run_PCR plate 1
Copy-Paste only the positive samples
Locatie plaat	ISO Run	DI date	Miseq Run	nummer	Sample work number	Ct value	DNA pg/ul	dilution			DATE:
A1	#N/A	#N/A	MS			#N/A	#N/A	#N/A	#N/A		Plate 1	1	2	3	4	5	6	7	8	9	10	11	12
A2	#N/A	#N/A	MS	0		#N/A	#N/A	#N/A	#N/A		A	0	0	0	0	0	0	0	0	0	0	0	0
A3	#N/A	#N/A	MS	0		#N/A	#N/A	#N/A	#N/A		B	0	0	0	0	0	0	0	0	0	0	0	0
A4	#N/A	#N/A	MS	0		#N/A	#N/A	#N/A	#N/A		C	0	0	0	0	0	0	0	0	0	0	0	0
A5	#N/A	#N/A	MS	0		#N/A	#N/A	#N/A	#N/A		D	0	0	0	0	0	0	0	0	0	0	0	0
A6	#N/A	#N/A	MS	0		#N/A	#N/A	#N/A	#N/A		E	0	0	0	0	0	0	0	0	0	0	0	0
A7	#N/A	#N/A	MS	0		#N/A	#N/A	#N/A	#N/A		F	0	0	0	0	0	0	0	0	0	0	0	0
A8	#N/A	#N/A	MS	0		#N/A	#N/A	#N/A	#N/A		G	0	0	0	0	0	0	0	0	0	0	0	0
A9	#N/A	#N/A	MS	0		#N/A	#N/A	#N/A	#N/A		H	MS_0_ZMCD_1	MS_0_UMD_1	MS_0_BP_1	0	0	0	0	0	0	0	0	0
A10	#N/A	#N/A	MS	0		#N/A	#N/A	#N/A	#N/A
A11	#N/A	#N/A	MS	0		#N/A	#N/A	#N/A	#N/A												TOTAL 1 plates:
A12	#N/A	#N/A	MS	0		#N/A	#N/A	#N/A	#N/A														90	lot. No.
B1	#N/A	#N/A	MS	0		#N/A	#N/A	#N/A	#N/A				sample ul	H2O ul	>> verd. ul	H2O ul			Baker water			7	630
B2	#N/A	#N/A	MS	0		#N/A	#N/A	#N/A	#N/A		<20	undiluted	5						dNTPs (2)			2.5	225
B3	#N/A	#N/A	MS	0		#N/A	#N/A	#N/A	#N/A		20-100	5X	5	20					5x Phusion HF Buffer			5	450
B4	#N/A	#N/A	MS	0		#N/A	#N/A	#N/A	#N/A		100-200	10X	5	45					Phusion® Hot Start II High-Fidelity DNA Polymerase (F-549)			0.5	45
B5	#N/A	#N/A	MS	0		#N/A	#N/A	#N/A	#N/A		200-500	20X	5	95									1350
B6	#N/A	#N/A	MS	0		#N/A	#N/A	#N/A	#N/A		500-1000	50X	5	20	5	45						aliquot	15
B7	#N/A	#N/A	MS	0		#N/A	#N/A	#N/A	#N/A		1000-2000	100X	5	45	5	45						Primers	5
B8	#N/A	#N/A	MS	0		#N/A	#N/A	#N/A	#N/A		2000-3000	150X	5	70	5	45						DNA	5
B9	#N/A	#N/A	MS	0		#N/A	#N/A	#N/A	#N/A		3000-4000	200X	5	95	5	45
B10	#N/A	#N/A	MS	0		#N/A	#N/A	#N/A	#N/A		4000-6000	300x	5	145	5	45						PCR program:
B11	#N/A	#N/A	MS	0		#N/A	#N/A	#N/A	#N/A		6000-8000	400x	5	95	5	95						30 sec	98C
B12	#N/A	#N/A	MS	0		#N/A	#N/A	#N/A	#N/A		8-10.000	500x	5	20	5	45	5	45				10 sec	98C
C1	#N/A	#N/A	MS	0		#N/A	#N/A	#N/A	#N/A		10-20.000	1000x	5	45	5	45	5	45				30 sec	55C	30x
C2	#N/A	#N/A	MS	0		#N/A	#N/A	#N/A	#N/A		20-40.000	2000x	5	95	5	45	5	45				30 sec	72C
C3	#N/A	#N/A	MS	0		#N/A	#N/A	#N/A	#N/A		40-80.000	4000x	5	95	5	95	5	45				5 min	72
C4	#N/A	#N/A	MS	0		#N/A	#N/A	#N/A	#N/A													oneindig	12C
C5	#N/A	#N/A	MS	0		#N/A	#N/A	#N/A	#N/A
C6	#N/A	#N/A	MS	0		#N/A	#N/A	#N/A	#N/A		Plate 1	1	2	3	4	5	6	7	8	9	10	11	12
C7	#N/A	#N/A	MS	0		#N/A	#N/A	#N/A	#N/A		A	S501-N701	S501-N702	S501-N703	S501-N704	S501-N705	S501-N706	S501-N707	S501-N708	S501-N709	S501-N710	S501-N711	S501-N712
C8	#N/A	#N/A	MS	0		#N/A	#N/A	#N/A	#N/A		B	S502-N701	S502-N702	S502-N703	S502-N704	S502-N705	S502-N706	S502-N707	S502-N708	S502-N709	S502-N710	S502-N711	S502-N712
C9	#N/A	#N/A	MS	0		#N/A	#N/A	#N/A	#N/A		C	S503-N701	S503-N702	S503-N703	S503-N704	S503-N705	S503-N706	S503-N707	S503-N708	S503-N709	S503-N710	S503-N711	S503-N712
C10	#N/A	#N/A	MS	0		#N/A	#N/A	#N/A	#N/A		D	S504-N701	S504-N702	S504-N703	S504-N704	S504-N705	S504-N706	S504-N707	S504-N708	S504-N709	S504-N710	S504-N711	S504-N712
C11	#N/A	#N/A	MS	0		#N/A	#N/A	#N/A	#N/A		E	S505-N701	S505-N702	S505-N703	S505-N704	S505-N705	S505-N706	S505-N707	S505-N708	S505-N709	S505-N710	S505-N711	S505-N712
C12	#N/A	#N/A	MS	0		#N/A	#N/A	#N/A	#N/A		F	S506-N701	S506-N702	S506-N703	S506-N704	S506-N705	S506-N706	S506-N707	S506-N708	S506-N709	S506-N710	S506-N711	S506-N712
D1	#N/A	#N/A	MS	0		#N/A	#N/A	#N/A	#N/A		G	S507-N701	S507-N702	S507-N703	S507-N704	S507-N705	S507-N706	S507-N707	S507-N708	S507-N709	S507-N710	S507-N711	S507-N712
D2	#N/A	#N/A	MS	0		#N/A	#N/A	#N/A	#N/A		H	S508-N701	S508-N702	S508-N703	S508-N704	S508-N705	S508-N706	S508-N707	S508-N708	S508-N709	S508-N710	S508-N711	S508-N712
D3	#N/A	#N/A	MS	0		#N/A	#N/A	#N/A	#N/A
D4	#N/A	#N/A	MS	0		#N/A	#N/A	#N/A	#N/A						20x dil.	200x dil.
D5	#N/A	#N/A	MS	0		#N/A	#N/A	#N/A	#N/A					Wells	TE needed	PG needed		TE for Standard:	1 plate
D6	#N/A	#N/A	MS	0		#N/A	#N/A	#N/A	#N/A				Standards:	8		900		Tube 1	297	3 ul stock	99 ul TE
D7	#N/A	#N/A	MS	0		#N/A	#N/A	#N/A	#N/A				Samples:	88		8900		Tubes 2-8	1050	150 ul uitvullen	1 ul PCR product
D8	#N/A	#N/A	MS	0		#N/A	#N/A	#N/A	#N/A				Total:	89	8811	9800		Total:	1347		100 PG
D9	#N/A	#N/A	MS	0		#N/A	#N/A	#N/A	#N/A				Total + extra				(manual)	+ Extra	1500		totaal: 200 ul
D10	#N/A	#N/A	MS	0		#N/A	#N/A	#N/A	#N/A				Stock:		440.55	49		Stock:	75
D11	#N/A	#N/A	MS	0		#N/A	#N/A	#N/A	#N/A				Water:		8370.45	9751		Water:	1425		100 ul per standaard + 100 ul PG
D12	#N/A	#N/A	MS	0		#N/A	#N/A	#N/A	#N/A
E1	#N/A	#N/A	MS	0		#N/A	#N/A	#N/A	#N/A								Lot no.
E2	#N/A	#N/A	MS	0		#N/A	#N/A	#N/A	#N/A			TE + standard	Stock:		515.55	49
E3	#N/A	#N/A	MS	0		#N/A	#N/A	#N/A	#N/A			3 plates:	Water:		9795.45	9751
E4	#N/A	#N/A	MS	0		#N/A	#N/A	#N/A	#N/A
E5	#N/A	#N/A	MS	0		#N/A	#N/A	#N/A	#N/A
E6	#N/A	#N/A	MS	0		#N/A	#N/A	#N/A	#N/A		plate 1	1	2	3	4	5	6	7	8	9	10	11	12
E7	#N/A	#N/A	MS	0		#N/A	#N/A	#N/A	#N/A		A	#N/A	#N/A	#N/A	#N/A	#N/A	#N/A	#N/A	#N/A	#N/A	#N/A	#N/A	#N/A
E8	#N/A	#N/A	MS	0		#N/A	#N/A	#N/A	#N/A		B	#N/A	#N/A	#N/A	#N/A	#N/A	#N/A	#N/A	#N/A	#N/A	#N/A	#N/A	#N/A
E9	#N/A	#N/A	MS	0		#N/A	#N/A	#N/A	#N/A		C	#N/A	#N/A	#N/A	#N/A	#N/A	#N/A	#N/A	#N/A	#N/A	#N/A	#N/A	#N/A
E10	#N/A	#N/A	MS	0		#N/A	#N/A	#N/A	#N/A		D	#N/A	#N/A	#N/A	#N/A	#N/A	#N/A	#N/A	#N/A	#N/A	#N/A	#N/A	#N/A
E11	#N/A	#N/A	MS	0		#N/A	#N/A	#N/A	#N/A		E	#N/A	#N/A	#N/A	#N/A	#N/A	#N/A	#N/A	#N/A	#N/A	#N/A	#N/A	#N/A
E12	#N/A	#N/A	MS	0		#N/A	#N/A	#N/A	#N/A		F	#N/A	#N/A	#N/A	#N/A	#N/A	#N/A	#N/A	#N/A	#N/A	#N/A	#N/A	#N/A
F1	#N/A	#N/A	MS	0		#N/A	#N/A	#N/A	#N/A		G	#N/A	#N/A	#N/A	#N/A	#N/A	#N/A	#N/A	#N/A	#N/A	#N/A	#N/A	#N/A
F2	#N/A	#N/A	MS	0		#N/A	#N/A	#N/A	#N/A		H	0	0	0	#N/A	#N/A	#N/A	#N/A	#N/A	#N/A	#N/A	#N/A	#N/A
F3	#N/A	#N/A	MS	0		#N/A	#N/A	#N/A	#N/A
F4	#N/A	#N/A	MS	0		#N/A	#N/A	#N/A	#N/A
F5	#N/A	#N/A	MS	0		#N/A	#N/A	#N/A	#N/A			#C4	#C5	#C6	#C7	#C8	#C9	#C10	#C11	#C12	#C13	#C14	#C15
F6	#N/A	#N/A	MS	0		#N/A	#N/A	#N/A	#N/A			#C16	#C17	#C18	#C19	#C20	#C21	#C22	#C23	#C24	#C25	#C26	#C27
F7	#N/A	#N/A	MS	0		#N/A	#N/A	#N/A	#N/A			#C28	#C29	#C30	#C31	#C32	#C33	#C34	#C35	#C36	#C37	#C38	#C39
F8	#N/A	#N/A	MS	0		#N/A	#N/A	#N/A	#N/A			#C40	#C41	#C42	#C43	#C44	#C45	#C46	#C47	#C48	#C49	#C50	#C51
F9	#N/A	#N/A	MS	0		#N/A	#N/A	#N/A	#N/A			#C52	#C53	#C54	#C55	#C56	#C57	#C58	#C59	#C60	#C61	#C62	#C63
F10	#N/A	#N/A	MS	0		#N/A	#N/A	#N/A	#N/A			#C64	#C65	#C66	#C67	#C68	#C69	#C70	#C71	#C72	#C73	#C74	#C75
F11	#N/A	#N/A	MS	0		#N/A	#N/A	#N/A	#N/A			#C76	#C77	#C78	#C79	#C80	#C81	#C82	#C83	#C84	#C85	#C86	#C87
F12	#N/A	#N/A	MS	0		#N/A	#N/A	#N/A	#N/A			#C88	#C89	#C90	#C91	#C92	#C93	#C94	#C95	#C96	#C97	#C98	#C99
G1	#N/A	#N/A	MS	0		#N/A	#N/A	#N/A	#N/A
G2	#N/A	#N/A	MS	0		#N/A	#N/A	#N/A	#N/A
G3	#N/A	#N/A	MS	0		#N/A	#N/A	#N/A	#N/A
G4	#N/A	#N/A	MS	0		#N/A	#N/A	#N/A	#N/A
G5	#N/A	#N/A	MS	0		#N/A	#N/A	#N/A	#N/A
G6	#N/A	#N/A	MS	0		#N/A	#N/A	#N/A	#N/A
G7	#N/A	#N/A	MS	0		#N/A	#N/A	#N/A	#N/A
G8	#N/A	#N/A	MS	0		#N/A	#N/A	#N/A	#N/A
G9	#N/A	#N/A	MS	0		#N/A	#N/A	#N/A	#N/A
G10	#N/A	#N/A	MS	0		#N/A	#N/A	#N/A	#N/A
G11	#N/A	#N/A	MS	0		#N/A	#N/A	#N/A	#N/A
G12	#N/A	#N/A	MS	0		#N/A	#N/A	#N/A	#N/A
H1	ZMCD_1		MS	0	MS_0_ZMCD_1			0
H2	UMD_1		MS	0	MS_0_UMD_1			0
H3	BP_1		MS	0	MS_0_BP_1			0
H4								0
H5								0
H6								0
H7								0
H8								0
H9								0
H10								0
H11								0
H12								0
		totaal			3

## Sheet: Run_PCR plate 2
Copy-Paste only the positive samples
Locatie plaat	ISO	DI date	Miseq Run	nummer	Samplename	Ct value	DNA pg/ul	dilution			DATE:
A1	#N/A	#N/A	MS			#N/A	#N/A	#N/A	#N/A		Plate 2	1	2	3	4	5	6	7	8	9	10	11	12
A2	#N/A	#N/A	MS	0		#N/A	#N/A	#N/A	#N/A		A	0	0	0	0	0	0	0	0	0	0	0	0
A3	#N/A	#N/A	MS	0		#N/A	#N/A	#N/A	#N/A		B	0	0	0	0	0	0	0	0	0	0	0	0
A4	#N/A	#N/A	MS	0		#N/A	#N/A	#N/A	#N/A		C	0	0	0	0	0	0	0	0	0	0	0	0
A5	#N/A	#N/A	MS	0		#N/A	#N/A	#N/A	#N/A		D	0	0	0	0	0	0	0	0	0	0	0	0
A6	#N/A	#N/A	MS	0		#N/A	#N/A	#N/A	#N/A		E	0	0	0	0	0	0	0	0	0	0	0	0
A7	#N/A	#N/A	MS	0		#N/A	#N/A	#N/A	#N/A		F	0	0	0	0	0	0	0	0	0	0	0	0
A8	#N/A	#N/A	MS	0		#N/A	#N/A	#N/A	#N/A		G	0	0	0	0	0	0	0	0	0	0	0	0
A9	#N/A	#N/A	MS	0		#N/A	#N/A	#N/A	#N/A		H	MS_0_ZMCD_2	MS_0_UMD_2	MS_0_BP_2	0	0	0	0	0	0	0	0	0
A10	#N/A	#N/A	MS	0		#N/A	#N/A	#N/A	#N/A
A11	#N/A	#N/A	MS	0		#N/A	#N/A	#N/A	#N/A												TOTAL 1 plates:
A12	#N/A	#N/A	MS	0		#N/A	#N/A	#N/A	#N/A														90	lot. No.
B1	#N/A	#N/A	MS	0		#N/A	#N/A	#N/A	#N/A				sample ul	H2O ul	>> verd. ul	H2O ul			Baker water			7	630
B2	#N/A	#N/A	MS	0		#N/A	#N/A	#N/A	#N/A		<20	undiluted	5						dNTPs (2)			2.5	225
B3	#N/A	#N/A	MS	0		#N/A	#N/A	#N/A	#N/A		20-100	5X	5	20					5x Phusion HF Buffer			5	450
B4	#N/A	#N/A	MS	0		#N/A	#N/A	#N/A	#N/A		100-200	10X	5	45					Phusion® Hot Start II High-Fidelity DNA Polymerase (F-549)			0.5	45
B5	#N/A	#N/A	MS	0		#N/A	#N/A	#N/A	#N/A		200-500	20X	5	95									1350
B6	#N/A	#N/A	MS	0		#N/A	#N/A	#N/A	#N/A		500-1000	50X	5	20	5	45						aliquot	15
B7	#N/A	#N/A	MS	0		#N/A	#N/A	#N/A	#N/A		1000-2000	100X	5	45	5	45						Primers	5
B8	#N/A	#N/A	MS	0		#N/A	#N/A	#N/A	#N/A		2000-3000	150X	5	70	5	45						DNA	5
B9	#N/A	#N/A	MS	0		#N/A	#N/A	#N/A	#N/A		3000-4000	200X	5	95	5	45
B10	#N/A	#N/A	MS	0		#N/A	#N/A	#N/A	#N/A		4000-6000	300x	5	145	5	45						PCR program:
B11	#N/A	#N/A	MS	0		#N/A	#N/A	#N/A	#N/A		6000-8000	400x	5	95	5	95						30 sec	98C
B12	#N/A	#N/A	MS	0		#N/A	#N/A	#N/A	#N/A		8-10.000	500x	5	20	5	45	5	45				10 sec	98C
C1	#N/A	#N/A	MS	0		#N/A	#N/A	#N/A	#N/A		10-20.000	1000x	5	45	5	45	5	45				30 sec	55C	30x
C2	#N/A	#N/A	MS	0		#N/A	#N/A	#N/A	#N/A		20-40.000	2000x	5	95	5	45	5	45				30 sec	72C
C3	#N/A	#N/A	MS	0		#N/A	#N/A	#N/A	#N/A		40-80.000	4000x	5	95	5	95	5	45				5 min	72
C4	#N/A	#N/A	MS	0		#N/A	#N/A	#N/A	#N/A													oneindig	12C
C5	#N/A	#N/A	MS	0		#N/A	#N/A	#N/A	#N/A
C6	#N/A	#N/A	MS	0		#N/A	#N/A	#N/A	#N/A		Plate 2	1	2	3	4	5	6	7	8	9	10	11	12
C7	#N/A	#N/A	MS	0		#N/A	#N/A	#N/A	#N/A		A	p1021-N701	p1021-N702	p1021-N703	p1021-N704	p1021-N705	p1021-N706	p1021-N707	p1021-N708	p1021-N709	p1021-N710	p1021-N711	p1021-N712
C8	#N/A	#N/A	MS	0		#N/A	#N/A	#N/A	#N/A		B	p1025-N701	p1025-N702	p1025-N703	p1025-N704	p1025-N705	p1025-N706	p1025-N707	p1025-N708	p1025-N709	p1025-N710	p1025-N711	p1025-N712
C9	#N/A	#N/A	MS	0		#N/A	#N/A	#N/A	#N/A		C	p1031-N701	p1031-N702	p1031-N703	p1031-N704	p1031-N705	p1031-N706	p1031-N707	p1031-N708	p1031-N709	p1031-N710	p1031-N711	p1031-N712
C10	#N/A	#N/A	MS	0		#N/A	#N/A	#N/A	#N/A		D	p1036-N701	p1036-N702	p1036-N703	p1036-N704	p1036-N705	p1036-N706	p1036-N707	p1036-N708	p1036-N709	p1036-N710	p1036-N711	p1036-N712
C11	#N/A	#N/A	MS	0		#N/A	#N/A	#N/A	#N/A		E	p1040-N701	p1040-N702	p1040-N703	p1040-N704	p1040-N705	p1040-N706	p1040-N707	p1040-N708	p1040-N709	p1040-N710	p1040-N711	p1040-N712
C12	#N/A	#N/A	MS	0		#N/A	#N/A	#N/A	#N/A		F	p1037-N701	p1037-N702	p1037-N703	p1037-N704	p1037-N705	p1037-N706	p1037-N707	p1037-N708	p1037-N709	p1037-N710	p1037-N711	p1037-N712
D1	#N/A	#N/A	MS	0		#N/A	#N/A	#N/A	#N/A		G	p1033-N701	p1033-N702	p1033-N703	p1033-N704	p1033-N705	p1033-N706	p1033-N707	p1033-N708	p1033-N709	p1033-N710	p1033-N711	p1033-N712
D2	#N/A	#N/A	MS	0		#N/A	#N/A	#N/A	#N/A		H	p1027-N701	p1027-N702	p1027-N703	p1027-N704	p1027-N705	p1027-N706	p1027-N707	p1027-N708	p1027-N709	p1027-N710	p1027-N711	p1027-N712
D3	#N/A	#N/A	MS	0		#N/A	#N/A	#N/A	#N/A
D4	#N/A	#N/A	MS	0		#N/A	#N/A	#N/A	#N/A
D5	#N/A	#N/A	MS	0		#N/A	#N/A	#N/A	#N/A					Wells	TE needed	PG needed		TE for Standard:	1 plate
D6	#N/A	#N/A	MS	0		#N/A	#N/A	#N/A	#N/A				Standards:	8		900		Tube 1	297	3 ul stock	99 ul TE
D7	#N/A	#N/A	MS	0		#N/A	#N/A	#N/A	#N/A				Samples:	88		8900		Tubes 2-8	1050	150 ul uitvullen	1 ul PCR product
D8	#N/A	#N/A	MS	0		#N/A	#N/A	#N/A	#N/A				Total:	89	8811	9800		Total:	1347		100 PG
D9	#N/A	#N/A	MS	0		#N/A	#N/A	#N/A	#N/A				Total + extra				(manual)	+ Extra	1500		totaal: 200 ul
D10	#N/A	#N/A	MS	0		#N/A	#N/A	#N/A	#N/A				Stock:		440.55	49		Stock:	75
D11	#N/A	#N/A	MS	0		#N/A	#N/A	#N/A	#N/A				Water:		8370.45	9751		Water:	1425		100 ul per standaard + 100 ul PG
D12	#N/A	#N/A	MS	0		#N/A	#N/A	#N/A	#N/A
E1	#N/A	#N/A	MS	0		#N/A	#N/A	#N/A	#N/A								Lot no.
E2	#N/A	#N/A	MS	0		#N/A	#N/A	#N/A	#N/A			TE + standard	Stock:		515.55	49
E3	#N/A	#N/A	MS	0		#N/A	#N/A	#N/A	#N/A			3 plates:	Water:		9795.45	9751
E4	#N/A	#N/A	MS	0		#N/A	#N/A	#N/A	#N/A
E5	#N/A	#N/A	MS	0		#N/A	#N/A	#N/A	#N/A
E6	#N/A	#N/A	MS	0		#N/A	#N/A	#N/A	#N/A		plate 2	1	2	3	4	5	6	7	8	9	10	11	12
E7	#N/A	#N/A	MS	0		#N/A	#N/A	#N/A	#N/A		A	#N/A	#N/A	#N/A	#N/A	#N/A	#N/A	#N/A	#N/A	#N/A	#N/A	#N/A	#N/A
E8	#N/A	#N/A	MS	0		#N/A	#N/A	#N/A	#N/A		B	#N/A	#N/A	#N/A	#N/A	#N/A	#N/A	#N/A	#N/A	#N/A	#N/A	#N/A	#N/A
E9	#N/A	#N/A	MS	0		#N/A	#N/A	#N/A	#N/A		C	#N/A	#N/A	#N/A	#N/A	#N/A	#N/A	#N/A	#N/A	#N/A	#N/A	#N/A	#N/A
E10	#N/A	#N/A	MS	0		#N/A	#N/A	#N/A	#N/A		D	#N/A	#N/A	#N/A	#N/A	#N/A	#N/A	#N/A	#N/A	#N/A	#N/A	#N/A	#N/A
E11	#N/A	#N/A	MS	0		#N/A	#N/A	#N/A	#N/A		E	#N/A	#N/A	#N/A	#N/A	#N/A	#N/A	#N/A	#N/A	#N/A	#N/A	#N/A	#N/A
E12	#N/A	#N/A	MS	0		#N/A	#N/A	#N/A	#N/A		F	#N/A	#N/A	#N/A	#N/A	#N/A	#N/A	#N/A	#N/A	#N/A	#N/A	#N/A	#N/A
F1	#N/A	#N/A	MS	0		#N/A	#N/A	#N/A	#N/A		G	#N/A	#N/A	#N/A	#N/A	#N/A	#N/A	#N/A	#N/A	#N/A	#N/A	#N/A	#N/A
F2	#N/A	#N/A	MS	0		#N/A	#N/A	#N/A	#N/A		H	0	0	0	#N/A	#N/A	#N/A	#N/A	#N/A	#N/A	#N/A	#N/A	#N/A
F3	#N/A	#N/A	MS	0		#N/A	#N/A	#N/A	#N/A
F4	#N/A	#N/A	MS	0		#N/A	#N/A	#N/A	#N/A
F5	#N/A	#N/A	MS	0		#N/A	#N/A	#N/A	#N/A			#C4	#C5	#C6	#C7	#C8	#C9	#C10	#C11	#C12	#C13	#C14	#C15
F6	#N/A	#N/A	MS	0		#N/A	#N/A	#N/A	#N/A			#C16	#C17	#C18	#C19	#C20	#C21	#C22	#C23	#C24	#C25	#C26	#C27
F7	#N/A	#N/A	MS	0		#N/A	#N/A	#N/A	#N/A			#C28	#C29	#C30	#C31	#C32	#C33	#C34	#C35	#C36	#C37	#C38	#C39
F8	#N/A	#N/A	MS	0		#N/A	#N/A	#N/A	#N/A			#C40	#C41	#C42	#C43	#C44	#C45	#C46	#C47	#C48	#C49	#C50	#C51
F9	#N/A	#N/A	MS	0		#N/A	#N/A	#N/A	#N/A			#C52	#C53	#C54	#C55	#C56	#C57	#C58	#C59	#C60	#C61	#C62	#C63
F10	#N/A	#N/A	MS	0		#N/A	#N/A	#N/A	#N/A			#C64	#C65	#C66	#C67	#C68	#C69	#C70	#C71	#C72	#C73	#C74	#C75
F11	#N/A	#N/A	MS	0		#N/A	#N/A	#N/A	#N/A			#C76	#C77	#C78	#C79	#C80	#C81	#C82	#C83	#C84	#C85	#C86	#C87
F12	#N/A	#N/A	MS	0		#N/A	#N/A	#N/A	#N/A			#C88	#C89	#C90	#C91	#C92	#C93	#C94	#C95	#C96	#C97	#C98	#C99
G1	#N/A	#N/A	MS	0		#N/A	#N/A	#N/A	#N/A
G2	#N/A	#N/A	MS	0		#N/A	#N/A	#N/A	#N/A
G3	#N/A	#N/A	MS	0		#N/A	#N/A	#N/A	#N/A
G4	#N/A	#N/A	MS	0		#N/A	#N/A	#N/A	#N/A
G5	#N/A	#N/A	MS	0		#N/A	#N/A	#N/A	#N/A
G6	#N/A	#N/A	MS	0		#N/A	#N/A	#N/A	#N/A
G7	#N/A	#N/A	MS	0		#N/A	#N/A	#N/A	#N/A
G8	#N/A	#N/A	MS	0		#N/A	#N/A	#N/A	#N/A
G9	#N/A	#N/A	MS	0		#N/A	#N/A	#N/A	#N/A
G10	#N/A	#N/A	MS	0		#N/A	#N/A	#N/A	#N/A
G11	#N/A	#N/A	MS	0		#N/A	#N/A	#N/A	#N/A
G12	#N/A	#N/A	MS	0		#N/A	#N/A	#N/A	#N/A
H1	ZMCD_2		MS	0	MS_0_ZMCD_2			0
H2	UMD_2		MS	0	MS_0_UMD_2			0
H3	BP_2		MS	0	MS_0_BP_2			0
H4								0
H5								0
H6								0
H7								0
H8								0
H9								0
H10								0
H11								0
H12								0
		totaal			3

## Sheet: Run_PCR plate 3
Copy-Paste only the positive samples
Locatie plaat	ISO	DI date	Miseq Run	nummer	Samplename	Ct value	DNA pg/ul	dilution			DATE:
A1	#N/A	#N/A	MS			#N/A	#N/A	#N/A	#N/A		Plate 3	1	2	3	4	5	6	7	8	9	10	11	12
A2	#N/A	#N/A	MS	0		#N/A	#N/A	#N/A	#N/A		A	0	0	0	0	0	0	0	0	0	0	0	0
A3	#N/A	#N/A	MS	0		#N/A	#N/A	#N/A	#N/A		B	0	0	0	0	0	0	0	0	0	0	0	0
A4	#N/A	#N/A	MS	0		#N/A	#N/A	#N/A	#N/A		C	0	0	0	0	0	0	0	0	0	0	0	0
A5	#N/A	#N/A	MS	0		#N/A	#N/A	#N/A	#N/A		D	0	0	0	0	0	0	0	0	0	0	0	0
A6	#N/A	#N/A	MS	0		#N/A	#N/A	#N/A	#N/A		E	0	0	0	0	0	0	0	0	0	0	0	0
A7	#N/A	#N/A	MS	0		#N/A	#N/A	#N/A	#N/A		F	0	0	0	0	0	0	0	0	0	0	0	0
A8	#N/A	#N/A	MS	0		#N/A	#N/A	#N/A	#N/A		G	0	0	0	0	0	0	0	0	0	0	0	0
A9	#N/A	#N/A	MS	0		#N/A	#N/A	#N/A	#N/A		H	MS_0_ZMCD_3	MS_0_UMD_3	MS_0_BP_3	0	0	0	0	0	0	0	0	0
A10	#N/A	#N/A	MS	0		#N/A	#N/A	#N/A	#N/A
A11	#N/A	#N/A	MS	0		#N/A	#N/A	#N/A	#N/A												TOTAL 1 plates:
A12	#N/A	#N/A	MS	0		#N/A	#N/A	#N/A	#N/A														90	lot. No.
B1	#N/A	#N/A	MS	0		#N/A	#N/A	#N/A	#N/A				sample ul	H2O ul	>> verd. ul	H2O ul			Baker water			7	630
B2	#N/A	#N/A	MS	0		#N/A	#N/A	#N/A	#N/A		<20	undiluted	5						dNTPs (2)			2.5	225
B3	#N/A	#N/A	MS	0		#N/A	#N/A	#N/A	#N/A		20-100	5X	5	20					5x Phusion HF Buffer			5	450
B4	#N/A	#N/A	MS	0		#N/A	#N/A	#N/A	#N/A		100-200	10X	5	45					Phusion® Hot Start II High-Fidelity DNA Polymerase (F-549)			0.5	45
B5	#N/A	#N/A	MS	0		#N/A	#N/A	#N/A	#N/A		200-500	20X	5	95									1350
B6	#N/A	#N/A	MS	0		#N/A	#N/A	#N/A	#N/A		500-1000	50X	5	20	5	45						aliquot	15
B7	#N/A	#N/A	MS	0		#N/A	#N/A	#N/A	#N/A		1000-2000	100X	5	45	5	45						Primers	5
B8	#N/A	#N/A	MS	0		#N/A	#N/A	#N/A	#N/A		2000-3000	150X	5	70	5	45						DNA	5
B9	#N/A	#N/A	MS	0		#N/A	#N/A	#N/A	#N/A		3000-4000	200X	5	95	5	45
B10	#N/A	#N/A	MS	0		#N/A	#N/A	#N/A	#N/A		4000-6000	300x	5	145	5	45						PCR program:
B11	#N/A	#N/A	MS	0		#N/A	#N/A	#N/A	#N/A		6000-8000	400x	5	95	5	95						30 sec	98C
B12	#N/A	#N/A	MS	0		#N/A	#N/A	#N/A	#N/A		8-10.000	500x	5	20	5	45	5	45				10 sec	98C
C1	#N/A	#N/A	MS	0		#N/A	#N/A	#N/A	#N/A		10-20.000	1000x	5	45	5	45	5	45				30 sec	55C	30x
C2	#N/A	#N/A	MS	0		#N/A	#N/A	#N/A	#N/A		20-40.000	2000x	5	95	5	45	5	45				30 sec	72C
C3	#N/A	#N/A	MS	0		#N/A	#N/A	#N/A	#N/A		40-80.000	4000x	5	95	5	95	5	45				5 min	72
C4	#N/A	#N/A	MS	0		#N/A	#N/A	#N/A	#N/A													oneindig	12C
C5	#N/A	#N/A	MS	0		#N/A	#N/A	#N/A	#N/A
C6	#N/A	#N/A	MS	0		#N/A	#N/A	#N/A	#N/A		Plate 3	1	2	3	4	5	6	7	8	9	10	11	12
C7	#N/A	#N/A	MS	0		#N/A	#N/A	#N/A	#N/A		A	S501- p1038	S501- p1023	S501- p1032	S501- p1026	S501- p1041	S501- p1042	S501- p1024	S501- p1028	S501- p1035	S501- p1039	S501- p1044	S501- p1022
C8	#N/A	#N/A	MS	0		#N/A	#N/A	#N/A	#N/A		B	S502- p1038	S502- p1023	S502- p1032	S502- p1026	S502- p1041	S502- p1042	S502- p1024	S502- p1028	S502- p1035	S502- p1039	S502- p1044	S502- p1022
C9	#N/A	#N/A	MS	0		#N/A	#N/A	#N/A	#N/A		C	S503- p1038	S503- p1023	S503- p1032	S503- p1026	S503- p1041	S503- p1042	S503- p1024	S503- p1028	S503- p1035	S503- p1039	S503- p1044	S503- p1022
C10	#N/A	#N/A	MS	0		#N/A	#N/A	#N/A	#N/A		D	S504- p1038	S504- p1023	S504- p1032	S504- p1026	S504- p1041	S504- p1042	S504- p1024	S504- p1028	S504- p1035	S504- p1039	S504- p1044	S504- p1022
C11	#N/A	#N/A	MS	0		#N/A	#N/A	#N/A	#N/A		E	S505- p1038	S505- p1023	S505- p1032	S505- p1026	S505- p1041	S505- p1042	S505- p1024	S505- p1028	S505- p1035	S505- p1039	S505- p1044	S505- p1022
C12	#N/A	#N/A	MS	0		#N/A	#N/A	#N/A	#N/A		F	S506- p1038	S506- p1023	S506- p1032	S506- p1026	S506- p1041	S506- p1042	S506- p1024	S506- p1028	S506- p1035	S506- p1039	S506- p1044	S506- p1022
D1	#N/A	#N/A	MS	0		#N/A	#N/A	#N/A	#N/A		G	S507- p1038	S507- p1023	S507- p1032	S507- p1026	S507- p1041	S507- p1042	S507- p1024	S507- p1028	S507- p1035	S507- p1039	S507- p1044	S507- p1022
D2	#N/A	#N/A	MS	0		#N/A	#N/A	#N/A	#N/A		H	S508- p1038	S508- p1023	S508- p1032	S508- p1026	S508- p1041	S508- p1042	S508- p1024	S508- p1028	S508- p1035	S508- p1039	S508- p1044	S508- p1022
D3	#N/A	#N/A	MS	0		#N/A	#N/A	#N/A	#N/A
D4	#N/A	#N/A	MS	0		#N/A	#N/A	#N/A	#N/A
D5	#N/A	#N/A	MS	0		#N/A	#N/A	#N/A	#N/A					Wells	TE needed	PG needed		TE for Standard:	1 plate
D6	#N/A	#N/A	MS	0		#N/A	#N/A	#N/A	#N/A				Standards:	8		900		Tube 1	297	3 ul stock	99 ul TE
D7	#N/A	#N/A	MS	0		#N/A	#N/A	#N/A	#N/A				Samples:	88		8900		Tubes 2-8	1050	150 ul uitvullen	1 ul PCR product
D8	#N/A	#N/A	MS	0		#N/A	#N/A	#N/A	#N/A				Total:	89	8811	9800		Total:	1347		100 PG
D9	#N/A	#N/A	MS	0		#N/A	#N/A	#N/A	#N/A				Total + extra				(manual)	+ Extra	1500		totaal: 200 ul
D10	#N/A	#N/A	MS	0		#N/A	#N/A	#N/A	#N/A				Stock:		440.55	49		Stock:	75
D11	#N/A	#N/A	MS	0		#N/A	#N/A	#N/A	#N/A				Water:		8370.45	9751		Water:	1425		100 ul per standaard + 100 ul PG
D12	#N/A	#N/A	MS	0		#N/A	#N/A	#N/A	#N/A
E1	#N/A	#N/A	MS	0		#N/A	#N/A	#N/A	#N/A								Lot no.
E2	#N/A	#N/A	MS	0		#N/A	#N/A	#N/A	#N/A			TE + standard	Stock:		515.55	49
E3	#N/A	#N/A	MS	0		#N/A	#N/A	#N/A	#N/A			3 plates:	Water:		9795.45	9751
E4	#N/A	#N/A	MS	0		#N/A	#N/A	#N/A	#N/A
E5	#N/A	#N/A	MS	0		#N/A	#N/A	#N/A	#N/A
E6	#N/A	#N/A	MS	0		#N/A	#N/A	#N/A	#N/A		plate 3	1	2	3	4	5	6	7	8	9	10	11	12
E7	#N/A	#N/A	MS	0		#N/A	#N/A	#N/A	#N/A		A	#N/A	#N/A	#N/A	#N/A	#N/A	#N/A	#N/A	#N/A	#N/A	#N/A	#N/A	#N/A
E8	#N/A	#N/A	MS	0		#N/A	#N/A	#N/A	#N/A		B	#N/A	#N/A	#N/A	#N/A	#N/A	#N/A	#N/A	#N/A	#N/A	#N/A	#N/A	#N/A
E9	#N/A	#N/A	MS	0		#N/A	#N/A	#N/A	#N/A		C	#N/A	#N/A	#N/A	#N/A	#N/A	#N/A	#N/A	#N/A	#N/A	#N/A	#N/A	#N/A
E10	#N/A	#N/A	MS	0		#N/A	#N/A	#N/A	#N/A		D	#N/A	#N/A	#N/A	#N/A	#N/A	#N/A	#N/A	#N/A	#N/A	#N/A	#N/A	#N/A
E11	#N/A	#N/A	MS	0		#N/A	#N/A	#N/A	#N/A		E	#N/A	#N/A	#N/A	#N/A	#N/A	#N/A	#N/A	#N/A	#N/A	#N/A	#N/A	#N/A
E12	#N/A	#N/A	MS	0		#N/A	#N/A	#N/A	#N/A		F	#N/A	#N/A	#N/A	#N/A	#N/A	#N/A	#N/A	#N/A	#N/A	#N/A	#N/A	#N/A
F1	#N/A	#N/A	MS	0		#N/A	#N/A	#N/A	#N/A		G	#N/A	#N/A	#N/A	#N/A	#N/A	#N/A	#N/A	#N/A	#N/A	#N/A	#N/A	#N/A
F2	#N/A	#N/A	MS	0		#N/A	#N/A	#N/A	#N/A		H	0	0	0	#N/A	#N/A	#N/A	#N/A	#N/A	#N/A	#N/A	#N/A	#N/A
F3	#N/A	#N/A	MS	0		#N/A	#N/A	#N/A	#N/A
F4	#N/A	#N/A	MS	0		#N/A	#N/A	#N/A	#N/A
F5	#N/A	#N/A	MS	0		#N/A	#N/A	#N/A	#N/A			#C4	#C5	#C6	#C7	#C8	#C9	#C10	#C11	#C12	#C13	#C14	#C15
F6	#N/A	#N/A	MS	0		#N/A	#N/A	#N/A	#N/A			#C16	#C17	#C18	#C19	#C20	#C21	#C22	#C23	#C24	#C25	#C26	#C27
F7	#N/A	#N/A	MS	0		#N/A	#N/A	#N/A	#N/A			#C28	#C29	#C30	#C31	#C32	#C33	#C34	#C35	#C36	#C37	#C38	#C39
F8	#N/A	#N/A	MS	0		#N/A	#N/A	#N/A	#N/A			#C40	#C41	#C42	#C43	#C44	#C45	#C46	#C47	#C48	#C49	#C50	#C51
F9	#N/A	#N/A	MS	0		#N/A	#N/A	#N/A	#N/A			#C52	#C53	#C54	#C55	#C56	#C57	#C58	#C59	#C60	#C61	#C62	#C63
F10	#N/A	#N/A	MS	0		#N/A	#N/A	#N/A	#N/A			#C64	#C65	#C66	#C67	#C68	#C69	#C70	#C71	#C72	#C73	#C74	#C75
F11	#N/A	#N/A	MS	0		#N/A	#N/A	#N/A	#N/A			#C76	#C77	#C78	#C79	#C80	#C81	#C82	#C83	#C84	#C85	#C86	#C87
F12	#N/A	#N/A	MS	0		#N/A	#N/A	#N/A	#N/A			#C88	#C89	#C90	#C91	#C92	#C93	#C94	#C95	#C96	#C97	#C98	#C99
G1	#N/A	#N/A	MS	0		#N/A	#N/A	#N/A	#N/A
G2	#N/A	#N/A	MS	0		#N/A	#N/A	#N/A	#N/A
G3	#N/A	#N/A	MS	0		#N/A	#N/A	#N/A	#N/A
G4	#N/A	#N/A	MS	0		#N/A	#N/A	#N/A	#N/A
G5	#N/A	#N/A	MS	0		#N/A	#N/A	#N/A	#N/A
G6	#N/A	#N/A	MS	0		#N/A	#N/A	#N/A	#N/A
G7	#N/A	#N/A	MS	0		#N/A	#N/A	#N/A	#N/A
G8	#N/A	#N/A	MS	0		#N/A	#N/A	#N/A	#N/A
G9	#N/A	#N/A	MS	0		#N/A	#N/A	#N/A	#N/A
G10	#N/A	#N/A	MS	0		#N/A	#N/A	#N/A	#N/A
G11	#N/A	#N/A	MS	0		#N/A	#N/A	#N/A	#N/A
G12	#N/A	#N/A	MS	0		#N/A	#N/A	#N/A	#N/A
H1	ZMCD_3		MS	0	MS_0_ZMCD_3			0
H2	UMD_3		MS	0	MS_0_UMD_3			0
H3	BP_3		MS	0	MS_0_BP_3			0
H4								0
H5								0
H6								0
H7								0
H8								0
H9								0
H10								0
H11								0
H12								0
		totaal			3

## Sheet: Run_PCR plate 4
Copy-Paste only the positive samples
Locatie plaat	ISO	DI date	Miseq Run	nummer	Samplename	Ct value	DNA pg/ul	dilution			DATE:
A1	#N/A	#N/A	MS			#N/A	#N/A	#N/A	#N/A		Plate 1	1	2	3	4	5	6	7	8	9	10	11	12
A2	#N/A	#N/A	MS	0		#N/A	#N/A	#N/A	#N/A		A	0	0	0	0	0	0	0	0	0	0	0	0
A3	#N/A	#N/A	MS	0		#N/A	#N/A	#N/A	#N/A		B	0	0	0	0	0	0	0	0	0	0	0	0
A4	#N/A	#N/A	MS	0		#N/A	#N/A	#N/A	#N/A		C	0	0	0	0	0	0	0	0	0	0	0	0
A5	#N/A	#N/A	MS	0		#N/A	#N/A	#N/A	#N/A		D	0	0	0	0	0	0	0	0	0	0	0	0
A6	#N/A	#N/A	MS	0		#N/A	#N/A	#N/A	#N/A		E	0	0	0	0	0	0	0	0	0	0	0	0
A7	#N/A	#N/A	MS	0		#N/A	#N/A	#N/A	#N/A		F	0	0	0	0	0	0	0	0	0	0	0	0
A8	#N/A	#N/A	MS	0		#N/A	#N/A	#N/A	#N/A		G	0	0	0	0	0	0	0	0	0	0	0	0
A9	#N/A	#N/A	MS	0		#N/A	#N/A	#N/A	#N/A		H	MS_0_ZMCD_4	MS_0_UMD_4	MS_0_BP_4	0	0	0	0	0	0	0	0	0
A10	#N/A	#N/A	MS	0		#N/A	#N/A	#N/A	#N/A
A11	#N/A	#N/A	MS	0		#N/A	#N/A	#N/A	#N/A												TOTAL 1 plates:
A12	#N/A	#N/A	MS	0		#N/A	#N/A	#N/A	#N/A														90	lot. No.
B1	#N/A	#N/A	MS	0		#N/A	#N/A	#N/A	#N/A				sample ul	H2O ul	>> verd. ul	H2O ul			Baker water			7	630
B2	#N/A	#N/A	MS	0		#N/A	#N/A	#N/A	#N/A		<20	undiluted	5						dNTPs (2)			2.5	225
B3	#N/A	#N/A	MS	0		#N/A	#N/A	#N/A	#N/A		20-100	5X	5	20					5x Phusion HF Buffer			5	450
B4	#N/A	#N/A	MS	0		#N/A	#N/A	#N/A	#N/A		100-200	10X	5	45					Phusion® Hot Start II High-Fidelity DNA Polymerase (F-549)			0.5	45
B5	#N/A	#N/A	MS	0		#N/A	#N/A	#N/A	#N/A		200-500	20X	5	95									1350
B6	#N/A	#N/A	MS	0		#N/A	#N/A	#N/A	#N/A		500-1000	50X	5	20	5	45						aliquot	15
B7	#N/A	#N/A	MS	0		#N/A	#N/A	#N/A	#N/A		1000-2000	100X	5	45	5	45						Primers	5
B8	#N/A	#N/A	MS	0		#N/A	#N/A	#N/A	#N/A		2000-3000	150X	5	70	5	45						DNA	5
B9	#N/A	#N/A	MS	0		#N/A	#N/A	#N/A	#N/A		3000-4000	200X	5	95	5	45
B10	#N/A	#N/A	MS	0		#N/A	#N/A	#N/A	#N/A		4000-6000	300x	5	145	5	45						PCR program:
B11	#N/A	#N/A	MS	0		#N/A	#N/A	#N/A	#N/A		6000-8000	400x	5	95	5	95						30 sec	98C
B12	#N/A	#N/A	MS	0		#N/A	#N/A	#N/A	#N/A		8-10.000	500x	5	20	5	45	5	45				10 sec	98C
C1	#N/A	#N/A	MS	0		#N/A	#N/A	#N/A	#N/A		10-20.000	1000x	5	45	5	45	5	45				30 sec	55C	30x
C2	#N/A	#N/A	MS	0		#N/A	#N/A	#N/A	#N/A		20-40.000	2000x	5	95	5	45	5	45				30 sec	72C
C3	#N/A	#N/A	MS	0		#N/A	#N/A	#N/A	#N/A		40-80.000	4000x	5	95	5	95	5	45				5 min	72
C4	#N/A	#N/A	MS	0		#N/A	#N/A	#N/A	#N/A													oneindig	12C
C5	#N/A	#N/A	MS	0		#N/A	#N/A	#N/A	#N/A
C6	#N/A	#N/A	MS	0		#N/A	#N/A	#N/A	#N/A
C7	#N/A	#N/A	MS	0		#N/A	#N/A	#N/A	#N/A		Plate 4	1	2	3	4	5	6	7	8	9	10	11	12
C8	#N/A	#N/A	MS	0		#N/A	#N/A	#N/A	#N/A		A	p1021- p1038	p1021- p1023	p1021- p1032	p1021- p1026	p1021- p1041	p1021- p1042	p1021- p1024	p1021- p1028	p1021- p1035	p1021- p1039	p1021- p1044	p1021- p1022
C9	#N/A	#N/A	MS	0		#N/A	#N/A	#N/A	#N/A		B	p1025- p1038	p1025- p1023	p1025- p1032	p1025- p1026	p1025- p1041	p1025- p1042	p1025- p1024	p1025- p1028	p1025- p1035	p1025- p1039	p1025- p1044	p1025- p1022
C10	#N/A	#N/A	MS	0		#N/A	#N/A	#N/A	#N/A		C	p1031- p1038	p1031- p1023	p1031- p1032	p1031- p1026	p1031- p1041	p1031- p1042	p1031- p1024	p1031- p1028	p1031- p1035	p1031- p1039	p1031- p1044	p1031- p1022
C11	#N/A	#N/A	MS	0		#N/A	#N/A	#N/A	#N/A		D	p1036- p1038	p1036- p1023	p1036- p1032	p1036- p1026	p1036- p1041	p1036- p1042	p1036- p1024	p1036- p1028	p1036- p1035	p1036- p1039	p1036- p1044	p1036- p1022
C12	#N/A	#N/A	MS	0		#N/A	#N/A	#N/A	#N/A		E	p1040- p1038	p1040- p1023	p1040- p1032	p1040- p1026	p1040- p1041	p1040- p1042	p1040- p1024	p1040- p1028	p1040- p1035	p1040- p1039	p1040- p1044	p1040- p1022
D1	#N/A	#N/A	MS	0		#N/A	#N/A	#N/A	#N/A		F	p1037- p1038	p1037- p1023	p1037- p1032	p1037- p1026	p1037- p1041	p1037- p1042	p1037- p1024	p1037- p1028	p1037- p1035	p1037- p1039	p1037- p1044	p1037- p1022
D2	#N/A	#N/A	MS	0		#N/A	#N/A	#N/A	#N/A		G	p1033- p1038	p1033- p1023	p1033- p1032	p1033- p1026	p1033- p1041	p1033- p1042	p1033- p1024	p1033- p1028	p1033- p1035	p1033- p1039	p1033- p1044	p1033- p1022
D3	#N/A	#N/A	MS	0		#N/A	#N/A	#N/A	#N/A		H	p1027- p1038	p1027- p1023	p1027- p1032	p1027- p1026	p1027- p1041	p1027- p1042	p1027- p1024	p1027- p1028	p1027- p1035	p1027- p1039	p1027- p1044	p1027- p1022
D4	#N/A	#N/A	MS	0		#N/A	#N/A	#N/A	#N/A
D5	#N/A	#N/A	MS	0		#N/A	#N/A	#N/A	#N/A					Wells	TE needed	PG needed		TE for Standard:	1 plate
D6	#N/A	#N/A	MS	0		#N/A	#N/A	#N/A	#N/A				Standards:	8		900		Tube 1	297	3 ul stock	99 ul TE
D7	#N/A	#N/A	MS	0		#N/A	#N/A	#N/A	#N/A				Samples:	88		8900		Tubes 2-8	1050	150 ul uitvullen	1 ul PCR product
D8	#N/A	#N/A	MS	0		#N/A	#N/A	#N/A	#N/A				Total:	89	8811	9800		Total:	1347		100 PG
D9	#N/A	#N/A	MS	0		#N/A	#N/A	#N/A	#N/A				Total + extra				(manual)	+ Extra	1500		totaal: 200 ul
D10	#N/A	#N/A	MS	0		#N/A	#N/A	#N/A	#N/A				Stock:		440.55	49		Stock:	75
D11	#N/A	#N/A	MS	0		#N/A	#N/A	#N/A	#N/A				Water:		8370.45	9751		Water:	1425		100 ul per standaard + 100 ul PG
D12	#N/A	#N/A	MS	0		#N/A	#N/A	#N/A	#N/A
E1	#N/A	#N/A	MS	0		#N/A	#N/A	#N/A	#N/A								Lot no.
E2	#N/A	#N/A	MS	0		#N/A	#N/A	#N/A	#N/A			TE + standard	Stock:		515.55	49
E3	#N/A	#N/A	MS	0		#N/A	#N/A	#N/A	#N/A			3 plates:	Water:		9795.45	9751
E4	#N/A	#N/A	MS	0		#N/A	#N/A	#N/A	#N/A
E5	#N/A	#N/A	MS	0		#N/A	#N/A	#N/A	#N/A
E6	#N/A	#N/A	MS	0		#N/A	#N/A	#N/A	#N/A		plate 1	1	2	3	4	5	6	7	8	9	10	11	12
E7	#N/A	#N/A	MS	0		#N/A	#N/A	#N/A	#N/A		A	#N/A	#N/A	#N/A	#N/A	#N/A	#N/A	#N/A	#N/A	#N/A	#N/A	#N/A	#N/A
E8	#N/A	#N/A	MS	0		#N/A	#N/A	#N/A	#N/A		B	#N/A	#N/A	#N/A	#N/A	#N/A	#N/A	#N/A	#N/A	#N/A	#N/A	#N/A	#N/A
E9	#N/A	#N/A	MS	0		#N/A	#N/A	#N/A	#N/A		C	#N/A	#N/A	#N/A	#N/A	#N/A	#N/A	#N/A	#N/A	#N/A	#N/A	#N/A	#N/A
E10	#N/A	#N/A	MS	0		#N/A	#N/A	#N/A	#N/A		D	#N/A	#N/A	#N/A	#N/A	#N/A	#N/A	#N/A	#N/A	#N/A	#N/A	#N/A	#N/A
E11	#N/A	#N/A	MS	0		#N/A	#N/A	#N/A	#N/A		E	#N/A	#N/A	#N/A	#N/A	#N/A	#N/A	#N/A	#N/A	#N/A	#N/A	#N/A	#N/A
E12	#N/A	#N/A	MS	0		#N/A	#N/A	#N/A	#N/A		F	#N/A	#N/A	#N/A	#N/A	#N/A	#N/A	#N/A	#N/A	#N/A	#N/A	#N/A	#N/A
F1	#N/A	#N/A	MS	0		#N/A	#N/A	#N/A	#N/A		G	#N/A	#N/A	#N/A	#N/A	#N/A	#N/A	#N/A	#N/A	#N/A	#N/A	#N/A	#N/A
F2	#N/A	#N/A	MS	0		#N/A	#N/A	#N/A	#N/A		H	0	0	0	#N/A	#N/A	#N/A	#N/A	#N/A	#N/A	#N/A	#N/A	#N/A
F3	#N/A	#N/A	MS	0		#N/A	#N/A	#N/A	#N/A
F4	#N/A	#N/A	MS	0		#N/A	#N/A	#N/A	#N/A
F5	#N/A	#N/A	MS	0		#N/A	#N/A	#N/A	#N/A			#C4	#C5	#C6	#C7	#C8	#C9	#C10	#C11	#C12	#C13	#C14	#C15
F6	#N/A	#N/A	MS	0		#N/A	#N/A	#N/A	#N/A			#C16	#C17	#C18	#C19	#C20	#C21	#C22	#C23	#C24	#C25	#C26	#C27
F7	#N/A	#N/A	MS	0		#N/A	#N/A	#N/A	#N/A			#C28	#C29	#C30	#C31	#C32	#C33	#C34	#C35	#C36	#C37	#C38	#C39
F8	#N/A	#N/A	MS	0		#N/A	#N/A	#N/A	#N/A			#C40	#C41	#C42	#C43	#C44	#C45	#C46	#C47	#C48	#C49	#C50	#C51
F9	#N/A	#N/A	MS	0		#N/A	#N/A	#N/A	#N/A			#C52	#C53	#C54	#C55	#C56	#C57	#C58	#C59	#C60	#C61	#C62	#C63
F10	#N/A	#N/A	MS	0		#N/A	#N/A	#N/A	#N/A			#C64	#C65	#C66	#C67	#C68	#C69	#C70	#C71	#C72	#C73	#C74	#C75
F11	#N/A	#N/A	MS	0		#N/A	#N/A	#N/A	#N/A			#C76	#C77	#C78	#C79	#C80	#C81	#C82	#C83	#C84	#C85	#C86	#C87
F12	#N/A	#N/A	MS	0		#N/A	#N/A	#N/A	#N/A			#C88	#C89	#C90	#C91	#C92	#C93	#C94	#C95	#C96	#C97	#C98	#C99
G1	#N/A	#N/A	MS	0		#N/A	#N/A	#N/A	#N/A
G2	#N/A	#N/A	MS	0		#N/A	#N/A	#N/A	#N/A
G3	#N/A	#N/A	MS	0		#N/A	#N/A	#N/A	#N/A
G4	#N/A	#N/A	MS	0		#N/A	#N/A	#N/A	#N/A
G5	#N/A	#N/A	MS	0		#N/A	#N/A	#N/A	#N/A
G6	#N/A	#N/A	MS	0		#N/A	#N/A	#N/A	#N/A
G7	#N/A	#N/A	MS	0		#N/A	#N/A	#N/A	#N/A
G8	#N/A	#N/A	MS	0		#N/A	#N/A	#N/A	#N/A
G9	#N/A	#N/A	MS	0		#N/A	#N/A	#N/A	#N/A
G10	#N/A	#N/A	MS	0		#N/A	#N/A	#N/A	#N/A
G11	#N/A	#N/A	MS	0		#N/A	#N/A	#N/A	#N/A
G12	#N/A	#N/A	MS	0		#N/A	#N/A	#N/A	#N/A
H1	ZMCD_4		MS	0	MS_0_ZMCD_4			0
H2	UMD_4		MS	0	MS_0_UMD_4			0
H3	BP_4		MS	0	MS_0_BP_4			0
H4								0
H5								0
H6								0
H7								0
H8								0
H9								0
H10								0
H11								0
H12								0
		totaal			3

## Sheet: Run_PCR plate 5
Copy-Paste only the positive samples
Locatie plaat	ISO	DI date	Miseq Run	nummer	Samplename	Ct value	DNA pg/ul	dilution			DATE:
A1	#N/A	#N/A	MS			#N/A	#N/A	#N/A	#N/A		Plate 2	1	2	3	4	5	6	7	8	9	10	11	12
A2	#N/A	#N/A	MS	0		#N/A	#N/A	#N/A	#N/A		A	0	0	0	0	0	0	0	0	0	0	0	0
A3	#N/A	#N/A	MS	0		#N/A	#N/A	#N/A	#N/A		B	0	0	0	0	0	0	0	0	0	0	0	0
A4	#N/A	#N/A	MS	0		#N/A	#N/A	#N/A	#N/A		C	0	0	0	0	0	0	0	0	0	0	0	0
A5	#N/A	#N/A	MS	0		#N/A	#N/A	#N/A	#N/A		D	0	0	0	0	0	0	0	0	0	0	0	0
A6	#N/A	#N/A	MS	0		#N/A	#N/A	#N/A	#N/A		E	0	0	0	0	0	0	0	0	0	0	0	0
A7	#N/A	#N/A	MS	0		#N/A	#N/A	#N/A	#N/A		F	0	0	0	0	0	0	0	0	0	0	0	0
A8	#N/A	#N/A	MS	0		#N/A	#N/A	#N/A	#N/A		G	0	0	0	0	0	0	0	0	0	0	0	0
A9	#N/A	#N/A	MS	0		#N/A	#N/A	#N/A	#N/A		H	MS_0_ZMCD_5	MS_0_UMD_5	MS_0_BP_5	0	0	0	0	0	0	0	0	0
A10	#N/A	#N/A	MS	0		#N/A	#N/A	#N/A	#N/A
A11	#N/A	#N/A	MS	0		#N/A	#N/A	#N/A	#N/A												TOTAL 1 plates:
A12	#N/A	#N/A	MS	0		#N/A	#N/A	#N/A	#N/A														90	lot. No.
B1	#N/A	#N/A	MS	0		#N/A	#N/A	#N/A	#N/A				sample ul	H2O ul	>> verd. ul	H2O ul			Baker water			7	630
B2	#N/A	#N/A	MS	0		#N/A	#N/A	#N/A	#N/A		<20	undiluted	5						dNTPs (2)			2.5	225
B3	#N/A	#N/A	MS	0		#N/A	#N/A	#N/A	#N/A		20-100	5X	5	20					5x Phusion HF Buffer			5	450
B4	#N/A	#N/A	MS	0		#N/A	#N/A	#N/A	#N/A		100-200	10X	5	45					Phusion® Hot Start II High-Fidelity DNA Polymerase (F-549)			0.5	45
B5	#N/A	#N/A	MS	0		#N/A	#N/A	#N/A	#N/A		200-500	20X	5	95									1350
B6	#N/A	#N/A	MS	0		#N/A	#N/A	#N/A	#N/A		500-1000	50X	5	20	5	45						aliquot	15
B7	#N/A	#N/A	MS	0		#N/A	#N/A	#N/A	#N/A		1000-2000	100X	5	45	5	45						Primers	5
B8	#N/A	#N/A	MS	0		#N/A	#N/A	#N/A	#N/A		2000-3000	150X	5	70	5	45						DNA	5
B9	#N/A	#N/A	MS	0		#N/A	#N/A	#N/A	#N/A		3000-4000	200X	5	95	5	45
B10	#N/A	#N/A	MS	0		#N/A	#N/A	#N/A	#N/A		4000-6000	300x	5	145	5	45						PCR program:
B11	#N/A	#N/A	MS	0		#N/A	#N/A	#N/A	#N/A		6000-8000	400x	5	95	5	95						30 sec	98C
B12	#N/A	#N/A	MS	0		#N/A	#N/A	#N/A	#N/A		8-10.000	500x	5	20	5	45	5	45				10 sec	98C
C1	#N/A	#N/A	MS	0		#N/A	#N/A	#N/A	#N/A		10-20.000	1000x	5	45	5	45	5	45				30 sec	55C	30x
C2	#N/A	#N/A	MS	0		#N/A	#N/A	#N/A	#N/A		20-40.000	2000x	5	95	5	45	5	45				30 sec	72C
C3	#N/A	#N/A	MS	0		#N/A	#N/A	#N/A	#N/A		40-80.000	4000x	5	95	5	95	5	45				5 min	72
C4	#N/A	#N/A	MS	0		#N/A	#N/A	#N/A	#N/A													oneindig	12C
C5	#N/A	#N/A	MS	0		#N/A	#N/A	#N/A	#N/A
C6	#N/A	#N/A	MS	0		#N/A	#N/A	#N/A	#N/A
C7	#N/A	#N/A	MS	0		#N/A	#N/A	#N/A	#N/A		Plate 5	1	2	3	4	5	6	7	8	9	10	11	12
C8	#N/A	#N/A	MS	0		#N/A	#N/A	#N/A	#N/A		A	S513-N701	S513-N702	S513-N703	S513-N704	S513-N705	S513-N706	S513-N707	S513-N708	S513-N709	S513-N710	S513-N711	S513-N712
C9	#N/A	#N/A	MS	0		#N/A	#N/A	#N/A	#N/A		B	S515-N701	S515-N702	S515-N703	S515-N704	S515-N705	S515-N706	S515-N707	S515-N708	S515-N709	S515-N710	S515-N711	S515-N712
C10	#N/A	#N/A	MS	0		#N/A	#N/A	#N/A	#N/A		C	S516-N701	S516-N702	S516-N703	S516-N704	S516-N705	S516-N706	S516-N707	S516-N708	S516-N709	S516-N710	S516-N711	S516-N712
C11	#N/A	#N/A	MS	0		#N/A	#N/A	#N/A	#N/A		D	S517-N701	S517-N702	S517-N703	S517-N704	S517-N705	S517-N706	S517-N707	S517-N708	S517-N709	S517-N710	S517-N711	S517-N712
C12	#N/A	#N/A	MS	0		#N/A	#N/A	#N/A	#N/A		E	S518-N701	S518-N702	S518-N703	S518-N704	S518-N705	S518-N706	S518-N707	S518-N708	S518-N709	S518-N710	S518-N711	S518-N712
D1	#N/A	#N/A	MS	0		#N/A	#N/A	#N/A	#N/A		F	S520-N701	S520-N702	S520-N703	S520-N704	S520-N705	S520-N706	S520-N707	S520-N708	S520-N709	S520-N710	S520-N711	S520-N712
D2	#N/A	#N/A	MS	0		#N/A	#N/A	#N/A	#N/A		G	S521-N701	S521-N702	S521-N703	S521-N704	S521-N705	S521-N706	S521-N707	S521-N708	S521-N709	S521-N710	S521-N711	S521-N712
D3	#N/A	#N/A	MS	0		#N/A	#N/A	#N/A	#N/A		H	S522-N701	S522-N702	S522-N703	S522-N704	S522-N705	S522-N706	S522-N707	S522-N708	S522-N709	S522-N710	S522-N711	S522-N712
D4	#N/A	#N/A	MS	0		#N/A	#N/A	#N/A	#N/A
D5	#N/A	#N/A	MS	0		#N/A	#N/A	#N/A	#N/A					Wells	TE needed	PG needed		TE for Standard:	1 plate
D6	#N/A	#N/A	MS	0		#N/A	#N/A	#N/A	#N/A				Standards:	8		900		Tube 1	297	3 ul stock	99 ul TE
D7	#N/A	#N/A	MS	0		#N/A	#N/A	#N/A	#N/A				Samples:	88		8900		Tubes 2-8	1050	150 ul uitvullen	1 ul PCR product
D8	#N/A	#N/A	MS	0		#N/A	#N/A	#N/A	#N/A				Total:	89	8811	9800		Total:	1347		100 PG
D9	#N/A	#N/A	MS	0		#N/A	#N/A	#N/A	#N/A				Total + extra				(manual)	+ Extra	1500		totaal: 200 ul
D10	#N/A	#N/A	MS	0		#N/A	#N/A	#N/A	#N/A				Stock:		440.55	49		Stock:	75
D11	#N/A	#N/A	MS	0		#N/A	#N/A	#N/A	#N/A				Water:		8370.45	9751		Water:	1425		100 ul per standaard + 100 ul PG
D12	#N/A	#N/A	MS	0		#N/A	#N/A	#N/A	#N/A
E1	#N/A	#N/A	MS	0		#N/A	#N/A	#N/A	#N/A								Lot no.
E2	#N/A	#N/A	MS	0		#N/A	#N/A	#N/A	#N/A			TE + standard	Stock:		515.55	49
E3	#N/A	#N/A	MS	0		#N/A	#N/A	#N/A	#N/A			3 plates:	Water:		9795.45	9751
E4	#N/A	#N/A	MS	0		#N/A	#N/A	#N/A	#N/A
E5	#N/A	#N/A	MS	0		#N/A	#N/A	#N/A	#N/A
E6	#N/A	#N/A	MS	0		#N/A	#N/A	#N/A	#N/A		plate 2	1	2	3	4	5	6	7	8	9	10	11	12
E7	#N/A	#N/A	MS	0		#N/A	#N/A	#N/A	#N/A		A	#N/A	#N/A	#N/A	#N/A	#N/A	#N/A	#N/A	#N/A	#N/A	#N/A	#N/A	#N/A
E8	#N/A	#N/A	MS	0		#N/A	#N/A	#N/A	#N/A		B	#N/A	#N/A	#N/A	#N/A	#N/A	#N/A	#N/A	#N/A	#N/A	#N/A	#N/A	#N/A
E9	#N/A	#N/A	MS	0		#N/A	#N/A	#N/A	#N/A		C	#N/A	#N/A	#N/A	#N/A	#N/A	#N/A	#N/A	#N/A	#N/A	#N/A	#N/A	#N/A
E10	#N/A	#N/A	MS	0		#N/A	#N/A	#N/A	#N/A		D	#N/A	#N/A	#N/A	#N/A	#N/A	#N/A	#N/A	#N/A	#N/A	#N/A	#N/A	#N/A
E11	#N/A	#N/A	MS	0		#N/A	#N/A	#N/A	#N/A		E	#N/A	#N/A	#N/A	#N/A	#N/A	#N/A	#N/A	#N/A	#N/A	#N/A	#N/A	#N/A
E12	#N/A	#N/A	MS	0		#N/A	#N/A	#N/A	#N/A		F	#N/A	#N/A	#N/A	#N/A	#N/A	#N/A	#N/A	#N/A	#N/A	#N/A	#N/A	#N/A
F1	#N/A	#N/A	MS	0		#N/A	#N/A	#N/A	#N/A		G	#N/A	#N/A	#N/A	#N/A	#N/A	#N/A	#N/A	#N/A	#N/A	#N/A	#N/A	#N/A
F2	#N/A	#N/A	MS	0		#N/A	#N/A	#N/A	#N/A		H	0	0	0	#N/A	#N/A	#N/A	#N/A	#N/A	#N/A	#N/A	#N/A	#N/A
F3	#N/A	#N/A	MS	0		#N/A	#N/A	#N/A	#N/A
F4	#N/A	#N/A	MS	0		#N/A	#N/A	#N/A	#N/A
F5	#N/A	#N/A	MS	0		#N/A	#N/A	#N/A	#N/A			#C4	#C5	#C6	#C7	#C8	#C9	#C10	#C11	#C12	#C13	#C14	#C15
F6	#N/A	#N/A	MS	0		#N/A	#N/A	#N/A	#N/A			#C16	#C17	#C18	#C19	#C20	#C21	#C22	#C23	#C24	#C25	#C26	#C27
F7	#N/A	#N/A	MS	0		#N/A	#N/A	#N/A	#N/A			#C28	#C29	#C30	#C31	#C32	#C33	#C34	#C35	#C36	#C37	#C38	#C39
F8	#N/A	#N/A	MS	0		#N/A	#N/A	#N/A	#N/A			#C40	#C41	#C42	#C43	#C44	#C45	#C46	#C47	#C48	#C49	#C50	#C51
F9	#N/A	#N/A	MS	0		#N/A	#N/A	#N/A	#N/A			#C52	#C53	#C54	#C55	#C56	#C57	#C58	#C59	#C60	#C61	#C62	#C63
F10	#N/A	#N/A	MS	0		#N/A	#N/A	#N/A	#N/A			#C64	#C65	#C66	#C67	#C68	#C69	#C70	#C71	#C72	#C73	#C74	#C75
F11	#N/A	#N/A	MS	0		#N/A	#N/A	#N/A	#N/A			#C76	#C77	#C78	#C79	#C80	#C81	#C82	#C83	#C84	#C85	#C86	#C87
F12	#N/A	#N/A	MS	0		#N/A	#N/A	#N/A	#N/A			#C88	#C89	#C90	#C91	#C92	#C93	#C94	#C95	#C96	#C97	#C98	#C99
G1	#N/A	#N/A	MS	0		#N/A	#N/A	#N/A	#N/A
G2	#N/A	#N/A	MS	0		#N/A	#N/A	#N/A	#N/A
G3	#N/A	#N/A	MS	0		#N/A	#N/A	#N/A	#N/A
G4	#N/A	#N/A	MS	0		#N/A	#N/A	#N/A	#N/A
G5	#N/A	#N/A	MS	0		#N/A	#N/A	#N/A	#N/A
G6	#N/A	#N/A	MS	0		#N/A	#N/A	#N/A	#N/A
G7	#N/A	#N/A	MS	0		#N/A	#N/A	#N/A	#N/A
G8	#N/A	#N/A	MS	0		#N/A	#N/A	#N/A	#N/A
G9	#N/A	#N/A	MS	0		#N/A	#N/A	#N/A	#N/A
G10	#N/A	#N/A	MS	0		#N/A	#N/A	#N/A	#N/A
G11	#N/A	#N/A	MS	0		#N/A	#N/A	#N/A	#N/A
G12	#N/A	#N/A	MS	0		#N/A	#N/A	#N/A	#N/A
H1	ZMCD_5		MS	0	MS_0_ZMCD_5			0
H2	UMD_5		MS	0	MS_0_UMD_5			0
H3	BP_5		MS	0	MS_0_BP_5			0
H4								0
H5								0
H6								0
H7								0
H8								0
H9								0
H10								0
H11								0
H12								0
		totaal			3

## Sheet: Run_PCR plate 6
Copy-Paste only the positive samples
Locatie plaat	ISO	DI date	Miseq Run	nummer	Samplename	Ct value	DNA pg/ul	dilution			DATE:
A1	#N/A	#N/A	MS			#N/A	#N/A	#N/A	#N/A		Plate 3	1	2	3	4	5	6	7	8	9	10	11	12
A2	#N/A	#N/A	MS	0		#N/A	#N/A	#N/A	#N/A		A	0	0	0	0	0	0	0	0	0	0	0	0
A3	#N/A	#N/A	MS	0		#N/A	#N/A	#N/A	#N/A		B	0	0	0	0	0	0	0	0	0	0	0	0
A4	#N/A	#N/A	MS	0		#N/A	#N/A	#N/A	#N/A		C	0	0	0	0	0	0	0	0	0	0	0	0
A5	#N/A	#N/A	MS	0		#N/A	#N/A	#N/A	#N/A		D	0	0	0	0	0	0	0	0	0	0	0	0
A6	#N/A	#N/A	MS	0		#N/A	#N/A	#N/A	#N/A		E	0	0	0	0	0	0	0	0	0	0	0	0
A7	#N/A	#N/A	MS	0		#N/A	#N/A	#N/A	#N/A		F	0	0	0	0	0	0	0	0	0	0	0	0
A8	#N/A	#N/A	MS	0		#N/A	#N/A	#N/A	#N/A		G	0	0	0	0	0	0	0	0	0	0	0	0
A9	#N/A	#N/A	MS	0		#N/A	#N/A	#N/A	#N/A		H	MS_0_ZMCD_6	MS_0_UMD_6	MS_0_BP_6	0	0	0	0	0	0	0	0	0
A10	#N/A	#N/A	MS	0		#N/A	#N/A	#N/A	#N/A
A11	#N/A	#N/A	MS	0		#N/A	#N/A	#N/A	#N/A												TOTAL 1 plates:
A12	#N/A	#N/A	MS	0		#N/A	#N/A	#N/A	#N/A														90	lot. No.
B1	#N/A	#N/A	MS	0		#N/A	#N/A	#N/A	#N/A				sample ul	H2O ul	>> verd. ul	H2O ul			Baker water			7	630
B2	#N/A	#N/A	MS	0		#N/A	#N/A	#N/A	#N/A		<20	undiluted	5						dNTPs (2)			2.5	225
B3	#N/A	#N/A	MS	0		#N/A	#N/A	#N/A	#N/A		20-100	5X	5	20					5x Phusion HF Buffer			5	450
B4	#N/A	#N/A	MS	0		#N/A	#N/A	#N/A	#N/A		100-200	10X	5	45					Phusion® Hot Start II High-Fidelity DNA Polymerase (F-549)			0.5	45
B5	#N/A	#N/A	MS	0		#N/A	#N/A	#N/A	#N/A		200-500	20X	5	95									1350
B6	#N/A	#N/A	MS	0		#N/A	#N/A	#N/A	#N/A		500-1000	50X	5	20	5	45						aliquot	15
B7	#N/A	#N/A	MS	0		#N/A	#N/A	#N/A	#N/A		1000-2000	100X	5	45	5	45						Primers	5
B8	#N/A	#N/A	MS	0		#N/A	#N/A	#N/A	#N/A		2000-3000	150X	5	70	5	45						DNA	5
B9	#N/A	#N/A	MS	0		#N/A	#N/A	#N/A	#N/A		3000-4000	200X	5	95	5	45
B10	#N/A	#N/A	MS	0		#N/A	#N/A	#N/A	#N/A		4000-6000	300x	5	145	5	45						PCR program:
B11	#N/A	#N/A	MS	0		#N/A	#N/A	#N/A	#N/A		6000-8000	400x	5	95	5	95						30 sec	98C
B12	#N/A	#N/A	MS	0		#N/A	#N/A	#N/A	#N/A		8-10.000	500x	5	20	5	45	5	45				10 sec	98C
C1	#N/A	#N/A	MS	0		#N/A	#N/A	#N/A	#N/A		10-20.000	1000x	5	45	5	45	5	45				30 sec	55C	30x
C2	#N/A	#N/A	MS	0		#N/A	#N/A	#N/A	#N/A		20-40.000	2000x	5	95	5	45	5	45				30 sec	72C
C3	#N/A	#N/A	MS	0		#N/A	#N/A	#N/A	#N/A		40-80.000	4000x	5	95	5	95	5	45				5 min	72
C4	#N/A	#N/A	MS	0		#N/A	#N/A	#N/A	#N/A													oneindig	12C
C5	#N/A	#N/A	MS	0		#N/A	#N/A	#N/A	#N/A
C6	#N/A	#N/A	MS	0		#N/A	#N/A	#N/A	#N/A
C7	#N/A	#N/A	MS	0		#N/A	#N/A	#N/A	#N/A		Plate 6	1	2	3	4	5	6	7	8	9	10	11	12
C8	#N/A	#N/A	MS	0		#N/A	#N/A	#N/A	#N/A		A	S513- p1038	S513- p1023	S513- p1032	S513- p1026	S513- p1041	S513- p1042	S513- p1024	S513- p1028	S513- p1035	S513- p1039	S513- p1044	S513- p1022
C9	#N/A	#N/A	MS	0		#N/A	#N/A	#N/A	#N/A		B	S515- p1038	S515- p1023	S515- p1032	S515- p1026	S515- p1041	S515- p1042	S515- p1024	S515- p1028	S515- p1035	S515- p1039	S515- p1044	S515- p1022
C10	#N/A	#N/A	MS	0		#N/A	#N/A	#N/A	#N/A		C	S516- p1038	S516- p1023	S516- p1032	S516- p1026	S516- p1041	S516- p1042	S516- p1024	S516- p1028	S516- p1035	S516- p1039	S516- p1044	S516- p1022
C11	#N/A	#N/A	MS	0		#N/A	#N/A	#N/A	#N/A		D	S517- p1038	S517- p1023	S517- p1032	S517- p1026	S517- p1041	S517- p1042	S517- p1024	S517- p1028	S517- p1035	S517- p1039	S517- p1044	S517- p1022
C12	#N/A	#N/A	MS	0		#N/A	#N/A	#N/A	#N/A		E	S518- p1038	S518- p1023	S518- p1032	S518- p1026	S518- p1041	S518- p1042	S518- p1024	S518- p1028	S518- p1035	S518- p1039	S518- p1044	S518- p1022
D1	#N/A	#N/A	MS	0		#N/A	#N/A	#N/A	#N/A		F	S520- p1038	S520- p1023	S520- p1032	S520- p1026	S520- p1041	S520- p1042	S520- p1024	S520- p1028	S520- p1035	S520- p1039	S520- p1044	S520- p1022
D2	#N/A	#N/A	MS	0		#N/A	#N/A	#N/A	#N/A		G	S521- p1038	S521- p1023	S521- p1032	S521- p1026	S521- p1041	S521- p1042	S521- p1024	S521- p1028	S521- p1035	S521- p1039	S521- p1044	S521- p1022
D3	#N/A	#N/A	MS	0		#N/A	#N/A	#N/A	#N/A		H	S522- p1038	S522- p1023	S522- p1032	S522- p1026	S522- p1041	S522- p1042	S522- p1024	S522- p1028	S522- p1035	S522- p1039	S522- p1044	S522- p1022
D4	#N/A	#N/A	MS	0		#N/A	#N/A	#N/A	#N/A
D5	#N/A	#N/A	MS	0		#N/A	#N/A	#N/A	#N/A					Wells	TE needed	PG needed		TE for Standard:	1 plate
D6	#N/A	#N/A	MS	0		#N/A	#N/A	#N/A	#N/A				Standards:	8		900		Tube 1	297	3 ul stock	99 ul TE
D7	#N/A	#N/A	MS	0		#N/A	#N/A	#N/A	#N/A				Samples:	88		8900		Tubes 2-8	1050	150 ul uitvullen	1 ul PCR product
D8	#N/A	#N/A	MS	0		#N/A	#N/A	#N/A	#N/A				Total:	89	8811	9800		Total:	1347		100 PG
D9	#N/A	#N/A	MS	0		#N/A	#N/A	#N/A	#N/A				Total + extra				(manual)	+ Extra	1500		totaal: 200 ul
D10	#N/A	#N/A	MS	0		#N/A	#N/A	#N/A	#N/A				Stock:		440.55	49		Stock:	75
D11	#N/A	#N/A	MS	0		#N/A	#N/A	#N/A	#N/A				Water:		8370.45	9751		Water:	1425		100 ul per standaard + 100 ul PG
D12	#N/A	#N/A	MS	0		#N/A	#N/A	#N/A	#N/A
E1	#N/A	#N/A	MS	0		#N/A	#N/A	#N/A	#N/A								Lot no.
E2	#N/A	#N/A	MS	0		#N/A	#N/A	#N/A	#N/A			TE + standard	Stock:		515.55	49
E3	#N/A	#N/A	MS	0		#N/A	#N/A	#N/A	#N/A			3 plates:	Water:		9795.45	9751
E4	#N/A	#N/A	MS	0		#N/A	#N/A	#N/A	#N/A
E5	#N/A	#N/A	MS	0		#N/A	#N/A	#N/A	#N/A
E6	#N/A	#N/A	MS	0		#N/A	#N/A	#N/A	#N/A		plate 3	1	2	3	4	5	6	7	8	9	10	11	12
E7	#N/A	#N/A	MS	0		#N/A	#N/A	#N/A	#N/A		A	#N/A	#N/A	#N/A	#N/A	#N/A	#N/A	#N/A	#N/A	#N/A	#N/A	#N/A	#N/A
E8	#N/A	#N/A	MS	0		#N/A	#N/A	#N/A	#N/A		B	#N/A	#N/A	#N/A	#N/A	#N/A	#N/A	#N/A	#N/A	#N/A	#N/A	#N/A	#N/A
E9	#N/A	#N/A	MS	0		#N/A	#N/A	#N/A	#N/A		C	#N/A	#N/A	#N/A	#N/A	#N/A	#N/A	#N/A	#N/A	#N/A	#N/A	#N/A	#N/A
E10	#N/A	#N/A	MS	0		#N/A	#N/A	#N/A	#N/A		D	#N/A	#N/A	#N/A	#N/A	#N/A	#N/A	#N/A	#N/A	#N/A	#N/A	#N/A	#N/A
E11	#N/A	#N/A	MS	0		#N/A	#N/A	#N/A	#N/A		E	#N/A	#N/A	#N/A	#N/A	#N/A	#N/A	#N/A	#N/A	#N/A	#N/A	#N/A	#N/A
E12	#N/A	#N/A	MS	0		#N/A	#N/A	#N/A	#N/A		F	#N/A	#N/A	#N/A	#N/A	#N/A	#N/A	#N/A	#N/A	#N/A	#N/A	#N/A	#N/A
F1	#N/A	#N/A	MS	0		#N/A	#N/A	#N/A	#N/A		G	#N/A	#N/A	#N/A	#N/A	#N/A	#N/A	#N/A	#N/A	#N/A	#N/A	#N/A	#N/A
F2	#N/A	#N/A	MS	0		#N/A	#N/A	#N/A	#N/A		H	0	0	0	#N/A	#N/A	#N/A	#N/A	#N/A	#N/A	#N/A	#N/A	#N/A
F3	#N/A	#N/A	MS	0		#N/A	#N/A	#N/A	#N/A
F4	#N/A	#N/A	MS	0		#N/A	#N/A	#N/A	#N/A
F5	#N/A	#N/A	MS	0		#N/A	#N/A	#N/A	#N/A			#C4	#C5	#C6	#C7	#C8	#C9	#C10	#C11	#C12	#C13	#C14	#C15
F6	#N/A	#N/A	MS	0		#N/A	#N/A	#N/A	#N/A			#C16	#C17	#C18	#C19	#C20	#C21	#C22	#C23	#C24	#C25	#C26	#C27
F7	#N/A	#N/A	MS	0		#N/A	#N/A	#N/A	#N/A			#C28	#C29	#C30	#C31	#C32	#C33	#C34	#C35	#C36	#C37	#C38	#C39
F8	#N/A	#N/A	MS	0		#N/A	#N/A	#N/A	#N/A			#C40	#C41	#C42	#C43	#C44	#C45	#C46	#C47	#C48	#C49	#C50	#C51
F9	#N/A	#N/A	MS	0		#N/A	#N/A	#N/A	#N/A			#C52	#C53	#C54	#C55	#C56	#C57	#C58	#C59	#C60	#C61	#C62	#C63
F10	#N/A	#N/A	MS	0		#N/A	#N/A	#N/A	#N/A			#C64	#C65	#C66	#C67	#C68	#C69	#C70	#C71	#C72	#C73	#C74	#C75
F11	#N/A	#N/A	MS	0		#N/A	#N/A	#N/A	#N/A			#C76	#C77	#C78	#C79	#C80	#C81	#C82	#C83	#C84	#C85	#C86	#C87
F12	#N/A	#N/A	MS	0		#N/A	#N/A	#N/A	#N/A			#C88	#C89	#C90	#C91	#C92	#C93	#C94	#C95	#C96	#C97	#C98	#C99
G1	#N/A	#N/A	MS	0		#N/A	#N/A	#N/A	#N/A
G2	#N/A	#N/A	MS	0		#N/A	#N/A	#N/A	#N/A
G3	#N/A	#N/A	MS	0		#N/A	#N/A	#N/A	#N/A
G4	#N/A	#N/A	MS	0		#N/A	#N/A	#N/A	#N/A
G5	#N/A	#N/A	MS	0		#N/A	#N/A	#N/A	#N/A
G6	#N/A	#N/A	MS	0		#N/A	#N/A	#N/A	#N/A
G7	#N/A	#N/A	MS	0		#N/A	#N/A	#N/A	#N/A
G8	#N/A	#N/A	MS	0		#N/A	#N/A	#N/A	#N/A
G9	#N/A	#N/A	MS	0		#N/A	#N/A	#N/A	#N/A
G10	#N/A	#N/A	MS	0		#N/A	#N/A	#N/A	#N/A
G11	#N/A	#N/A	MS	0		#N/A	#N/A	#N/A	#N/A
G12	#N/A	#N/A	MS	0		#N/A	#N/A	#N/A	#N/A
H1	ZMCD_6		MS	0	MS_0_ZMCD_6			0
H2	UMD_6		MS	0	MS_0_UMD_6			0
H3	BP_6		MS	0	MS_0_BP_6			0
H4								0
H5								0
H6								0
H7								0
H8								0
H9								0
H10								0
H11								0
H12								0
		totaal			3

## Sheet: Plate setup & raw data
Plate 1
Plate layout - sample names	1	2	3	4	5	6	7	8	9	10	11	12
A	0	0	0	0	0	0	0	0	0	0	0	0
B	0	0	0	0	0	0	0	0	0	0	0	0
C	0	0	0	0	0	0	0	0	0	0	0	0
D	0	0	0	0	0	0	0	0	0	0	0	0
E	0	0	0	0	0	0	0	0	0	0	0	0
F	0	0	0	0	0	0	0	0	0	0	0	0
G	0	0	0	0	0	0	0	0	0	0	0	0
H	MS_0_ZMCD_1	MS_0_UMD_1	MS_0_BP_1	0	0	0	0	0	0	0	0	0
Plate layout - indexing
	1	2	3	4	5	6	7	8	9	10	11	12
A	S501-N701	S501-N702	S501-N703	S501-N704	S501-N705	S501-N706	S501-N707	S501-N708	S501-N709	S501-N710	S501-N711	S501-N712
B	S502-N701	S502-N702	S502-N703	S502-N704	S502-N705	S502-N706	S502-N707	S502-N708	S502-N709	S502-N710	S502-N711	S502-N712
C	S503-N701	S503-N702	S503-N703	S503-N704	S503-N705	S503-N706	S503-N707	S503-N708	S503-N709	S503-N710	S503-N711	S503-N712
D	S504-N701	S504-N702	S504-N703	S504-N704	S504-N705	S504-N706	S504-N707	S504-N708	S504-N709	S504-N710	S504-N711	S504-N712
E	S505-N701	S505-N702	S505-N703	S505-N704	S505-N705	S505-N706	S505-N707	S505-N708	S505-N709	S505-N710	S505-N711	S505-N712
F	S506-N701	S506-N702	S506-N703	S506-N704	S506-N705	S506-N706	S506-N707	S506-N708	S506-N709	S506-N710	S506-N711	S506-N712
G	S507-N701	S507-N702	S507-N703	S507-N704	S507-N705	S507-N706	S507-N707	S507-N708	S507-N709	S507-N710	S507-N711	S507-N712
H	S508-N701	S508-N702	S508-N703	S508-N704	S508-N705	S508-N706	S508-N707	S508-N708	S508-N709	S508-N710	S508-N711	S508-N712
Raw Data (485 ex/520 em)
	1	2	3	4	5	6	7	8	9	10	11	12
A
B
C
D
E
F
G
H
Plate 2
Plate layout - sample names	1	2	3	4	5	6	7	8	9	10	11	12
A	0	0	0	0	0	0	0	0	0	0	0	0
B	0	0	0	0	0	0	0	0	0	0	0	0
C	0	0	0	0	0	0	0	0	0	0	0	0
D	0	0	0	0	0	0	0	0	0	0	0	0
E	0	0	0	0	0	0	0	0	0	0	0	0
F	0	0	0	0	0	0	0	0	0	0	0	0
G	0	0	0	0	0	0	0	0	0	0	0	0
H	MS_0_ZMCD_2	MS_0_UMD_2	MS_0_BP_2	0	0	0	0	0	0	0	0	0
Plate layout - indexing
	1	2	3	4	5	6	7	8	9	10	11	12
A	p1021-N701	p1021-N702	p1021-N703	p1021-N704	p1021-N705	p1021-N706	p1021-N707	p1021-N708	p1021-N709	p1021-N710	p1021-N711	p1021-N712
B	p1025-N701	p1025-N702	p1025-N703	p1025-N704	p1025-N705	p1025-N706	p1025-N707	p1025-N708	p1025-N709	p1025-N710	p1025-N711	p1025-N712
C	p1031-N701	p1031-N702	p1031-N703	p1031-N704	p1031-N705	p1031-N706	p1031-N707	p1031-N708	p1031-N709	p1031-N710	p1031-N711	p1031-N712
D	p1036-N701	p1036-N702	p1036-N703	p1036-N704	p1036-N705	p1036-N706	p1036-N707	p1036-N708	p1036-N709	p1036-N710	p1036-N711	p1036-N712
E	p1040-N701	p1040-N702	p1040-N703	p1040-N704	p1040-N705	p1040-N706	p1040-N707	p1040-N708	p1040-N709	p1040-N710	p1040-N711	p1040-N712
F	p1037-N701	p1037-N702	p1037-N703	p1037-N704	p1037-N705	p1037-N706	p1037-N707	p1037-N708	p1037-N709	p1037-N710	p1037-N711	p1037-N712
G	p1033-N701	p1033-N702	p1033-N703	p1033-N704	p1033-N705	p1033-N706	p1033-N707	p1033-N708	p1033-N709	p1033-N710	p1033-N711	p1033-N712
H	p1027-N701	p1027-N702	p1027-N703	p1027-N704	p1027-N705	p1027-N706	p1027-N707	p1027-N708	p1027-N709	p1027-N710	p1027-N711	p1027-N712
Raw Data (485 ex/520 em)
	1	2	3	4	5	6	7	8	9	10	11	12
A
B
C
D
E
F
G
H
Plate 3
Plate layout - sample names	1	2	3	4	5	6	7	8	9	10	11	12
A	0	0	0	0	0	0	0	0	0	0	0	0
B	0	0	0	0	0	0	0	0	0	0	0	0
C	0	0	0	0	0	0	0	0	0	0	0	0
D	0	0	0	0	0	0	0	0	0	0	0	0
E	0	0	0	0	0	0	0	0	0	0	0	0
F	0	0	0	0	0	0	0	0	0	0	0	0
G	0	0	0	0	0	0	0	0	0	0	0	0
H	MS_0_ZMCD_3	MS_0_UMD_3	MS_0_BP_3	0	0	0	0	0	0	0	0	0
Plate layout - indexing
	1	2	3	4	5	6	7	8	9	10	11	12
A	S501- p1038	S501- p1023	S501- p1032	S501- p1026	S501- p1041	S501- p1042	S501- p1024	S501- p1028	S501- p1035	S501- p1039	S501- p1044	S501- p1022
B	S502- p1038	S502- p1023	S502- p1032	S502- p1026	S502- p1041	S502- p1042	S502- p1024	S502- p1028	S502- p1035	S502- p1039	S502- p1044	S502- p1022
C	S503- p1038	S503- p1023	S503- p1032	S503- p1026	S503- p1041	S503- p1042	S503- p1024	S503- p1028	S503- p1035	S503- p1039	S503- p1044	S503- p1022
D	S504- p1038	S504- p1023	S504- p1032	S504- p1026	S504- p1041	S504- p1042	S504- p1024	S504- p1028	S504- p1035	S504- p1039	S504- p1044	S504- p1022
E	S505- p1038	S505- p1023	S505- p1032	S505- p1026	S505- p1041	S505- p1042	S505- p1024	S505- p1028	S505- p1035	S505- p1039	S505- p1044	S505- p1022
F	S506- p1038	S506- p1023	S506- p1032	S506- p1026	S506- p1041	S506- p1042	S506- p1024	S506- p1028	S506- p1035	S506- p1039	S506- p1044	S506- p1022
G	S507- p1038	S507- p1023	S507- p1032	S507- p1026	S507- p1041	S507- p1042	S507- p1024	S507- p1028	S507- p1035	S507- p1039	S507- p1044	S507- p1022
H	S508- p1038	S508- p1023	S508- p1032	S508- p1026	S508- p1041	S508- p1042	S508- p1024	S508- p1028	S508- p1035	S508- p1039	S508- p1044	S508- p1022
Raw Data (485 ex/520 em)
	1	2	3	4	5	6	7	8	9	10	11	12
A
B
C
D
E
F
G
H
Pool
Plate layout - sample names	1	2	3	4	5	6	7	8	9	10	11	12
A	pool onverdund	pool 1:10 verdund
B
C
D
E
F
G
H					Standard	Standard	Standard	Standard	Standard	Standard	Standard	Standard
Raw Data (485 ex/520 em)
	1	2	3	4	5	6	7	8	9	10	11	12
A
B
C
D
E
F
G
H
Plate 4
Plate layout - sample names	1	2	3	4	5	6	7	8	9	10	11	12
A	0	0	0	0	0	0	0	0	0	0	0	0
B	0	0	0	0	0	0	0	0	0	0	0	0
C	0	0	0	0	0	0	0	0	0	0	0	0
D	0	0	0	0	0	0	0	0	0	0	0	0
E	0	0	0	0	0	0	0	0	0	0	0	0
F	0	0	0	0	0	0	0	0	0	0	0	0
G	0	0	0	0	0	0	0	0	0	0	0	0
H	MS_0_ZMCD_4	MS_0_UMD_4	MS_0_BP_4	0	0	0	0	0	0	0	0	0
Plate layout - indexing
	1	2	3	4	5	6	7	8	9	10	11	12
A	p1021- p1038	p1021- p1023	p1021- p1032	p1021- p1026	p1021- p1041	p1021- p1042	p1021- p1024	p1021- p1028	p1021- p1035	p1021- p1039	p1021- p1044	p1021- p1022
B	p1025- p1038	p1025- p1023	p1025- p1032	p1025- p1026	p1025- p1041	p1025- p1042	p1025- p1024	p1025- p1028	p1025- p1035	p1025- p1039	p1025- p1044	p1025- p1022
C	p1031- p1038	p1031- p1023	p1031- p1032	p1031- p1026	p1031- p1041	p1031- p1042	p1031- p1024	p1031- p1028	p1031- p1035	p1031- p1039	p1031- p1044	p1031- p1022
D	p1036- p1038	p1036- p1023	p1036- p1032	p1036- p1026	p1036- p1041	p1036- p1042	p1036- p1024	p1036- p1028	p1036- p1035	p1036- p1039	p1036- p1044	p1036- p1022
E	p1040- p1038	p1040- p1023	p1040- p1032	p1040- p1026	p1040- p1041	p1040- p1042	p1040- p1024	p1040- p1028	p1040- p1035	p1040- p1039	p1040- p1044	p1040- p1022
F	p1037- p1038	p1037- p1023	p1037- p1032	p1037- p1026	p1037- p1041	p1037- p1042	p1037- p1024	p1037- p1028	p1037- p1035	p1037- p1039	p1037- p1044	p1037- p1022
G	p1033- p1038	p1033- p1023	p1033- p1032	p1033- p1026	p1033- p1041	p1033- p1042	p1033- p1024	p1033- p1028	p1033- p1035	p1033- p1039	p1033- p1044	p1033- p1022
H	p1027- p1038	p1027- p1023	p1027- p1032	p1027- p1026	p1027- p1041	p1027- p1042	p1027- p1024	p1027- p1028	p1027- p1035	p1027- p1039	p1027- p1044	p1027- p1022
Raw Data (485 ex/520 em)
	1	2	3	4	5	6	7	8	9	10	11	12
A
B
C
D
E
F
G
H
Plate 5
Plate layout - sample names	1	2	3	4	5	6	7	8	9	10	11	12
A	0	0	0	0	0	0	0	0	0	0	0	0
B	0	0	0	0	0	0	0	0	0	0	0	0
C	0	0	0	0	0	0	0	0	0	0	0	0
D	0	0	0	0	0	0	0	0	0	0	0	0
E	0	0	0	0	0	0	0	0	0	0	0	0
F	0	0	0	0	0	0	0	0	0	0	0	0
G	0	0	0	0	0	0	0	0	0	0	0	0
H	MS_0_ZMCD_5	MS_0_UMD_5	MS_0_BP_5	0	0	0	0	0	0	0	0	0
Plate layout - indexing
	1	2	3	4	5	6	7	8	9	10	11	12
A	S513-N701	S513-N702	S513-N703	S513-N704	S513-N705	S513-N706	S513-N707	S513-N708	S513-N709	S513-N710	S513-N711	S513-N712
B	S515-N701	S515-N702	S515-N703	S515-N704	S515-N705	S515-N706	S515-N707	S515-N708	S515-N709	S515-N710	S515-N711	S515-N712
C	S516-N701	S516-N702	S516-N703	S516-N704	S516-N705	S516-N706	S516-N707	S516-N708	S516-N709	S516-N710	S516-N711	S516-N712
D	S517-N701	S517-N702	S517-N703	S517-N704	S517-N705	S517-N706	S517-N707	S517-N708	S517-N709	S517-N710	S517-N711	S517-N712
E	S518-N701	S518-N702	S518-N703	S518-N704	S518-N705	S518-N706	S518-N707	S518-N708	S518-N709	S518-N710	S518-N711	S518-N712
F	S520-N701	S520-N702	S520-N703	S520-N704	S520-N705	S520-N706	S520-N707	S520-N708	S520-N709	S520-N710	S520-N711	S520-N712
G	S521-N701	S521-N702	S521-N703	S521-N704	S521-N705	S521-N706	S521-N707	S521-N708	S521-N709	S521-N710	S521-N711	S521-N712
H	S522-N701	S522-N702	S522-N703	S522-N704	S522-N705	S522-N706	S522-N707	S522-N708	S522-N709	S522-N710	S522-N711	S522-N712
Raw Data (485 ex/520 em)
	1	2	3	4	5	6	7	8	9	10	11	12
A
B
C
D
E
F
G
H
Plate 6
Plate layout - sample names	1	2	3	4	5	6	7	8	9	10	11	12
A	0	0	0	0	0	0	0	0	0	0	0	0
B	0	0	0	0	0	0	0	0	0	0	0	0
C	0	0	0	0	0	0	0	0	0	0	0	0
D	0	0	0	0	0	0	0	0	0	0	0	0
E	0	0	0	0	0	0	0	0	0	0	0	0
F	0	0	0	0	0	0	0	0	0	0	0	0
G	0	0	0	0	0	0	0	0	0	0	0	0
H	MS_0_ZMCD_6	MS_0_UMD_6	MS_0_BP_6	0	0	0	0	0	0	0	0	0
Plate layout - indexing
	1	2	3	4	5	6	7	8	9	10	11	12
A	S513- p1038	S513- p1023	S513- p1032	S513- p1026	S513- p1041	S513- p1042	S513- p1024	S513- p1028	S513- p1035	S513- p1039	S513- p1044	S513- p1022
B	S515- p1038	S515- p1023	S515- p1032	S515- p1026	S515- p1041	S515- p1042	S515- p1024	S515- p1028	S515- p1035	S515- p1039	S515- p1044	S515- p1022
C	S516- p1038	S516- p1023	S516- p1032	S516- p1026	S516- p1041	S516- p1042	S516- p1024	S516- p1028	S516- p1035	S516- p1039	S516- p1044	S516- p1022
D	S517- p1038	S517- p1023	S517- p1032	S517- p1026	S517- p1041	S517- p1042	S517- p1024	S517- p1028	S517- p1035	S517- p1039	S517- p1044	S517- p1022
E	S518- p1038	S518- p1023	S518- p1032	S518- p1026	S518- p1041	S518- p1042	S518- p1024	S518- p1028	S518- p1035	S518- p1039	S518- p1044	S518- p1022
F	S520- p1038	S520- p1023	S520- p1032	S520- p1026	S520- p1041	S520- p1042	S520- p1024	S520- p1028	S520- p1035	S520- p1039	S520- p1044	S520- p1022
G	S521- p1038	S521- p1023	S521- p1032	S521- p1026	S521- p1041	S521- p1042	S521- p1024	S521- p1028	S521- p1035	S521- p1039	S521- p1044	S521- p1022
H	S522- p1038	S522- p1023	S522- p1032	S522- p1026	S522- p1041	S522- p1042	S522- p1024	S522- p1028	S522- p1035	S522- p1039	S522- p1044	S522- p1022
Raw Data (485 ex/520 em)
	1	2	3	4	5	6	7	8	9	10	11	12
A
B
C
D
E
F
G
H
Pool
Plate layout - sample names	1	2	3	4	5	6	7	8	9	10	11	12
A	pool onverdund	pool 1:10 verdund
B
C
D
E
F
G
H					Standard	Standard	Standard	Standard	Standard	Standard	Standard	Standard
Raw Data (485 ex/520 em)
	1	2	3	4	5	6	7	8	9	10	11	12
A
B
C
D
E
F
G
H

[truncated: 6 more sheets: SETUP CALCULATION, list view_POOL, Submission form, list, list 2, formules]
